# Supplementary material for: ﻿The first record of Tricholathys Chamberlin & Ivie, 1935 (Araneae, Dictynidae) from China, with a new combination and descriptions of seven new species
Source: Zookeys. 2023 Nov 29;1185:255–67. doi: 10.3897/zookeys.1185.107005 (PMC10701746; doi:10.3897/zookeys.1185.107005)
Supplement: XML Treatment for Tricholathys [file zookeys.1185.107005-treatment1.xml]

<!DOCTYPE tp:taxon-treatment
  PUBLIC "-//TaxonX//DTD Taxonomic Treatment Publishing DTD v0 20100105//EN" "tax-treatment-NSO.dtd">
<tp:taxon-treatment xmlns:tp="http://www.plazi.org/taxpub"><tp:treatment-meta><kwd-group><label>Taxon classification</label><kwd>
                <named-content content-type="kingdom">Animalia</named-content>
              </kwd><kwd>
                <named-content content-type="order">Araneae</named-content>
              </kwd><kwd>
                <named-content content-type="family">Dictynidae</named-content>
              </kwd></kwd-group><mixed-citation publication-type="journal"><person-group><name><surname>Wang</surname><given-names>Lu-Yu</given-names></name><name><surname>Peng</surname><given-names>Xian-Jin</given-names></name><name><surname>Zhang</surname><given-names>Zhi-Sheng</given-names></name></person-group><article-title>﻿The first record of <italic><tp:taxon-name><tp:taxon-name-part taxon-name-part-type="genus" reg="Tricholathys">Tricholathys</tp:taxon-name-part></tp:taxon-name></italic> Chamberlin &amp; Ivie, 1935 (<tp:taxon-name><tp:taxon-name-part taxon-name-part-type="order">Araneae</tp:taxon-name-part></tp:taxon-name>, <tp:taxon-name><tp:taxon-name-part taxon-name-part-type="family">Dictynidae</tp:taxon-name-part></tp:taxon-name>) from China, with a new combination and descriptions of seven new species</article-title><source>Zookeys</source><day>29</day><month>11</month><year>2023</year><volume>1185</volume><fpage>255</fpage><lpage>267</lpage><pub-id pub-id-type="doi">10.3897/zookeys.1185.107005</pub-id></mixed-citation></tp:treatment-meta><tp:nomenclature><label>﻿Genus</label><tp:taxon-name>
              <object-id xmlns:xlink="http://www.w3.org/1999/xlink" content-type="arpha" xlink:type="simple">C620195A-6775-5476-A2BD-147A132C8851</object-id>
              <tp:taxon-name-part taxon-name-part-type="genus" reg="Tricholathys">Tricholathys</tp:taxon-name-part>
            </tp:taxon-name><tp:taxon-authority>Chamberlin &amp; Ivie, 1935 (毛隐蛛属)</tp:taxon-authority></tp:nomenclature><tp:treatment-sec sec-type="type species" id="SECID0EJJAE"><title>Type species.</title><p><italic><tp:taxon-name><tp:taxon-name-part taxon-name-part-type="genus" reg="Tricholathys">Tricholathys</tp:taxon-name-part><tp:taxon-name-part taxon-name-part-type="species" reg="spiralis">spiralis</tp:taxon-name-part></tp:taxon-name></italic> Chamberlin &amp; Ivie, 1935 from Canada and USA.</p></tp:treatment-sec><tp:treatment-sec sec-type="diagnosis" id="SECID0E1JAE"><title>Diagnosis.</title><p><italic><tp:taxon-name><tp:taxon-name-part taxon-name-part-type="genus" reg="Tricholathys">Tricholathys</tp:taxon-name-part></tp:taxon-name></italic> is most similar to <italic><tp:taxon-name><tp:taxon-name-part taxon-name-part-type="genus" reg="Arctella">Arctella</tp:taxon-name-part></tp:taxon-name></italic> Holm, 1945 in having coiled posterior arm of conductor, but differs from the latter by the wide, twisted, ribbon-like terminal part of the conductor, the tapering, spiraled tip of the conductor, the sclerotized and subcircular coils (except <italic><tp:taxon-name><tp:taxon-name-part taxon-name-part-type="genus" reg="Tricholathys">T.</tp:taxon-name-part><tp:taxon-name-part taxon-name-part-type="species" reg="serrata">serrata</tp:taxon-name-part></tp:taxon-name></italic>) of copulatory ducts (<xref ref-type="bibr" rid="B4">Marusik et al. 2017</xref>).</p></tp:treatment-sec><tp:treatment-sec sec-type="description" id="SECID0E4KAE"><title>Description.</title><p>Habitus (Figs <xref ref-type="fig" rid="F1">1A, B</xref>, <xref ref-type="fig" rid="F3">3A, B</xref>, <xref ref-type="fig" rid="F5">5A, B</xref>, <xref ref-type="fig" rid="F7">7A</xref>, <xref ref-type="fig" rid="F9">9A, B</xref>, <xref ref-type="fig" rid="F11">11A, B</xref>, <xref ref-type="fig" rid="F13">13A, B</xref>, <xref ref-type="fig" rid="F15">15A, B</xref>). Medium-sized spiders (3.0–8.0). Carapace brown to dark brown. Fovea longitudinal. Cervical groove and radial furrows distinct. Chelicerae elongate, brown, with 3–5 promarginal and 2 or 3 retromarginal teeth. Labium and endites brown, longer than wide. Sternum brown and scutellate, with sparse, brown setae. Legs brown. Leg formula 4123 or 1423. Abdomen oval, yellow-brown to dark brown, with lanceolate cardiac mark in anterior half, and with black V-shaped markings in posterior half part. Venter of abdomen yellow-brown, with small and undivided cribellum (female) (Figs <xref ref-type="fig" rid="F5">5D</xref>, <xref ref-type="fig" rid="F11">11C</xref>) or somewhat reduced cribellum (male) (Fig. <xref ref-type="fig" rid="F11">11D</xref>).</p><p>Male palp (Figs <xref ref-type="fig" rid="F2">2A, B</xref>, <xref ref-type="fig" rid="F3">3C–E</xref>, <xref ref-type="fig" rid="F4">4A, B</xref>, <xref ref-type="fig" rid="F5">5C, E–G</xref>, <xref ref-type="fig" rid="F8">8A, B</xref>, <xref ref-type="fig" rid="F9">9C–E</xref>, <xref ref-type="fig" rid="F10">10A, B</xref>, <xref ref-type="fig" rid="F11">11E–G</xref>, <xref ref-type="fig" rid="F12">12A, B</xref>, <xref ref-type="fig" rid="F13">13C–E</xref>, <xref ref-type="fig" rid="F14">14A, B</xref>, <xref ref-type="fig" rid="F15">15C–E</xref>) with broad, retrolateral tibial apophysis. Cymbium slightly longer than wide; bulb as long as wide. Conductor with 2 well-developed arms: anterior arm tapering gradually and extend towards base of embolus; posterior arm terminating in spiral and with digitiform process (DP in Figs <xref ref-type="fig" rid="F14">14B</xref>, <xref ref-type="fig" rid="F15">15E</xref>; mostly covered by retrolateral tibial apophysis). Embolus long and extended clockwise, distal part thread-like and hidden by conductor.</p><p>Epigyne (Figs <xref ref-type="fig" rid="F2">2C, D</xref>, <xref ref-type="fig" rid="F3">3F, G</xref>, <xref ref-type="fig" rid="F4">4C, D</xref>, <xref ref-type="fig" rid="F5">5H, I</xref>, <xref ref-type="fig" rid="F6">6A, B</xref>, <xref ref-type="fig" rid="F7">7B, C</xref>, <xref ref-type="fig" rid="F8">8C, D</xref>, <xref ref-type="fig" rid="F9">9F, G</xref>, <xref ref-type="fig" rid="F10">10C, D</xref>, <xref ref-type="fig" rid="F11">11H, I</xref>, <xref ref-type="fig" rid="F12">12C, D</xref>, <xref ref-type="fig" rid="F13">13F, G</xref>, <xref ref-type="fig" rid="F14">14C, D</xref>, <xref ref-type="fig" rid="F15">15F, G</xref>). Copulatory openings cochleate. Copulatory ducts with 2 distinct parts: weakly sclerotized part connected to copulatory openings and a strongly sclerotized part forming almost an entire circle (except <italic><tp:taxon-name><tp:taxon-name-part taxon-name-part-type="genus" reg="Tricholathys">T.</tp:taxon-name-part><tp:taxon-name-part taxon-name-part-type="species" reg="serrata">serrata</tp:taxon-name-part></tp:taxon-name></italic> sp. nov.). Spermathecae nearly globular and small, less than the distance between spermathecae. Fertilization ducts small, hook-shaped.</p></tp:treatment-sec><tp:treatment-sec sec-type="Composition" id="SECID0EOQAE"><title>Composition.</title><p>Eighteen species (<xref ref-type="bibr" rid="B8">WSC 2023</xref> and the data first presented herein).</p></tp:treatment-sec><tp:treatment-sec sec-type="distribution" id="SECID0EYQAE"><title>Distribution.</title><p>The genus has a distinctive range and is known from the Nearctic, eastern part of Central Asia (Kyrgyzstan and Tajikistan), western and northern part of China, and the Northern Caucasus.</p></tp:treatment-sec><tp:treatment-sec sec-type="habitat" id="SECID0E4QAE"><title>Habitats.</title><p>Judging from our collection, species of <italic><tp:taxon-name><tp:taxon-name-part taxon-name-part-type="genus" reg="Tricholathys">Tricholathys</tp:taxon-name-part></tp:taxon-name></italic> prefer to live in high-elevation habitats near rivers or at the snow line, building small mesh-webs under stones.</p></tp:treatment-sec><tp:treatment-sec><!--Section generated to contain objects referenced in tp:taxon-treatment.--><fig id="F1" position="float" orientation="portrait"><object-id xmlns:xlink="http://www.w3.org/1999/xlink" content-type="doi" xlink:type="simple">10.3897/zookeys.1185.107005.figure1</object-id><object-id xmlns:xlink="http://www.w3.org/1999/xlink" content-type="arpha" xlink:type="simple">60353CB8-8BD9-58A4-9B6C-6127E51AFF26</object-id><label>Figure 1.</label><caption><p>Photos of living specimens and living environment <bold>A–C</bold><italic><tp:taxon-name><tp:taxon-name-part taxon-name-part-type="genus" reg="Tricholathys">Tricholathys</tp:taxon-name-part><tp:taxon-name-part taxon-name-part-type="species" reg="chenzhenningi">chenzhenningi</tp:taxon-name-part></tp:taxon-name></italic> sp. nov. <bold>A</bold> male <bold>B</bold> female <bold>C</bold> collection site <bold>D</bold><italic><tp:taxon-name><tp:taxon-name-part taxon-name-part-type="genus" reg="Tricholathys">Tricholathys</tp:taxon-name-part><tp:taxon-name-part taxon-name-part-type="species" reg="lhunzeensis">lhunzeensis</tp:taxon-name-part></tp:taxon-name></italic> sp. nov. collection site.</p></caption><graphic xmlns:xlink="http://www.w3.org/1999/xlink" xlink:href="zookeys-1185-255_article-107005__-g001.jpg" position="float" orientation="portrait" xlink:type="simple" id="oo_944651.jpg"><uri content-type="original_file" xlink:type="simple">https://binary.pensoft.net/fig/944651</uri></graphic></fig><fig id="F3" position="float" orientation="portrait"><object-id xmlns:xlink="http://www.w3.org/1999/xlink" content-type="doi" xlink:type="simple">10.3897/zookeys.1185.107005.figure3</object-id><object-id xmlns:xlink="http://www.w3.org/1999/xlink" content-type="arpha" xlink:type="simple">ADF7E148-8C39-522B-BC63-F186A7CD862F</object-id><label>Figure 3.</label><caption><p><italic><tp:taxon-name><tp:taxon-name-part taxon-name-part-type="genus" reg="Tricholathys">Tricholathys</tp:taxon-name-part><tp:taxon-name-part taxon-name-part-type="species" reg="burangensis">burangensis</tp:taxon-name-part></tp:taxon-name></italic> sp. nov. <bold>A, C–E</bold> holotype male <bold>B, F, G</bold> paratype female <bold>A</bold> male habitus, dorsal view <bold>B</bold> female habitus, dorsal view <bold>C</bold> left male palp, prolateral view <bold>D</bold> same, ventral view <bold>E</bold> same, retrolateral view <bold>F</bold> epigyne, ventral view <bold>G</bold> same, dorsal view.</p></caption><graphic xmlns:xlink="http://www.w3.org/1999/xlink" xlink:href="zookeys-1185-255_article-107005__-g003.jpg" position="float" orientation="portrait" xlink:type="simple" id="oo_944653.jpg"><uri content-type="original_file" xlink:type="simple">https://binary.pensoft.net/fig/944653</uri></graphic></fig><fig id="F5" position="float" orientation="portrait"><object-id xmlns:xlink="http://www.w3.org/1999/xlink" content-type="doi" xlink:type="simple">10.3897/zookeys.1185.107005.figure5</object-id><object-id xmlns:xlink="http://www.w3.org/1999/xlink" content-type="arpha" xlink:type="simple">4F183B9E-60D0-5D17-9B68-628E865FFAFA</object-id><label>Figure 5.</label><caption><p><italic><tp:taxon-name><tp:taxon-name-part taxon-name-part-type="genus" reg="Tricholathys">Tricholathys</tp:taxon-name-part><tp:taxon-name-part taxon-name-part-type="species" reg="chenzhenningi">chenzhenningi</tp:taxon-name-part></tp:taxon-name></italic> sp. nov. <bold>A, C–G</bold> holotype male <bold>B, H, I</bold> paratype female <bold>A</bold> male habitus, dorsal view <bold>B</bold> female habitus, dorsal view <bold>C</bold> posterior arm of conductor, ventral view <bold>D</bold> cribellum, ventral view <bold>E</bold> left male palp, prolateral view <bold>F</bold> same, ventral view <bold>G</bold> same, retrolateral view <bold>H</bold> epigyne, ventral view <bold>I</bold> same, dorsal view.</p></caption><graphic xmlns:xlink="http://www.w3.org/1999/xlink" xlink:href="zookeys-1185-255_article-107005__-g005.jpg" position="float" orientation="portrait" xlink:type="simple" id="oo_944655.jpg"><uri content-type="original_file" xlink:type="simple">https://binary.pensoft.net/fig/944655</uri></graphic></fig><fig id="F7" position="float" orientation="portrait"><object-id xmlns:xlink="http://www.w3.org/1999/xlink" content-type="doi" xlink:type="simple">10.3897/zookeys.1185.107005.figure7</object-id><object-id xmlns:xlink="http://www.w3.org/1999/xlink" content-type="arpha" xlink:type="simple">79FC2331-D4D9-5838-8F89-6C410CFC3078</object-id><label>Figure 7.</label><caption><p><italic><tp:taxon-name><tp:taxon-name-part taxon-name-part-type="genus" reg="Tricholathys">Tricholathys</tp:taxon-name-part><tp:taxon-name-part taxon-name-part-type="species" reg="hebeiensis">hebeiensis</tp:taxon-name-part></tp:taxon-name></italic> sp. nov., holotype female <bold>A</bold> female habitus, dorsal view <bold>B</bold> epigyne, ventral view <bold>C</bold> same, dorsal view.</p></caption><graphic xmlns:xlink="http://www.w3.org/1999/xlink" xlink:href="zookeys-1185-255_article-107005__-g007.jpg" position="float" orientation="portrait" xlink:type="simple" id="oo_944657.jpg"><uri content-type="original_file" xlink:type="simple">https://binary.pensoft.net/fig/944657</uri></graphic></fig><fig id="F9" position="float" orientation="portrait"><object-id xmlns:xlink="http://www.w3.org/1999/xlink" content-type="doi" xlink:type="simple">10.3897/zookeys.1185.107005.figure9</object-id><object-id xmlns:xlink="http://www.w3.org/1999/xlink" content-type="arpha" xlink:type="simple">DDC63F6E-7F8F-5EA4-B401-28898D30C845</object-id><label>Figure 9.</label><caption><p><italic><tp:taxon-name><tp:taxon-name-part taxon-name-part-type="genus" reg="Tricholathys">Tricholathys</tp:taxon-name-part><tp:taxon-name-part taxon-name-part-type="species" reg="lhunzeensis">lhunzeensis</tp:taxon-name-part></tp:taxon-name></italic> sp. nov. <bold>A, C–E</bold> holotype male <bold>B, F, G</bold> paratype female <bold>A</bold> male habitus, dorsal view <bold>B</bold> female habitus, dorsal view <bold>C</bold> left male palp, prolateral view <bold>D</bold> same, ventral view <bold>E</bold> same, retrolateral view <bold>F</bold> epigyne, ventral view <bold>G</bold> same, dorsal view.</p></caption><graphic xmlns:xlink="http://www.w3.org/1999/xlink" xlink:href="zookeys-1185-255_article-107005__-g009.jpg" position="float" orientation="portrait" xlink:type="simple" id="oo_944659.jpg"><uri content-type="original_file" xlink:type="simple">https://binary.pensoft.net/fig/944659</uri></graphic></fig><fig id="F11" position="float" orientation="portrait"><object-id xmlns:xlink="http://www.w3.org/1999/xlink" content-type="doi" xlink:type="simple">10.3897/zookeys.1185.107005.figure11</object-id><object-id xmlns:xlink="http://www.w3.org/1999/xlink" content-type="arpha" xlink:type="simple">7FCB6199-27E7-5CFF-8579-138B2B3354D3</object-id><label>Figure 11.</label><caption><p><italic><tp:taxon-name><tp:taxon-name-part taxon-name-part-type="genus" reg="Tricholathys">Tricholathys</tp:taxon-name-part><tp:taxon-name-part taxon-name-part-type="species" reg="relictoides">relictoides</tp:taxon-name-part></tp:taxon-name></italic> sp. nov. <bold>A, C–E</bold> holotype male <bold>B, F, G</bold> paratype female <bold>A</bold> male habitus, dorsal view <bold>B</bold> female habitus, dorsal view <bold>C</bold> left male palp, prolateral view <bold>D</bold> same, ventral view <bold>E</bold> same, retrolateral view <bold>F</bold> epigyne, ventral view <bold>G</bold> same, dorsal view.</p></caption><graphic xmlns:xlink="http://www.w3.org/1999/xlink" xlink:href="zookeys-1185-255_article-107005__-g011.jpg" position="float" orientation="portrait" xlink:type="simple" id="oo_944661.jpg"><uri content-type="original_file" xlink:type="simple">https://binary.pensoft.net/fig/944661</uri></graphic></fig><fig id="F13" position="float" orientation="portrait"><object-id xmlns:xlink="http://www.w3.org/1999/xlink" content-type="doi" xlink:type="simple">10.3897/zookeys.1185.107005.figure13</object-id><object-id xmlns:xlink="http://www.w3.org/1999/xlink" content-type="arpha" xlink:type="simple">C182AE61-1056-536E-8F79-C2D69268FB83</object-id><label>Figure 13.</label><caption><p><italic><tp:taxon-name><tp:taxon-name-part taxon-name-part-type="genus" reg="Tricholathys">Tricholathys</tp:taxon-name-part><tp:taxon-name-part taxon-name-part-type="species" reg="serrata">serrata</tp:taxon-name-part></tp:taxon-name></italic> sp. nov. <bold>A, C–E</bold> holotype male <bold>B, F, G</bold> paratype female <bold>A</bold> male habitus, dorsal view <bold>B</bold> female habitus, dorsal view <bold>C</bold> left male palp, prolateral view <bold>D</bold> same, ventral view <bold>E</bold> same. retrolateral view <bold>F</bold> epigyne, ventral view <bold>G</bold> same, dorsal view.</p></caption><graphic xmlns:xlink="http://www.w3.org/1999/xlink" xlink:href="zookeys-1185-255_article-107005__-g013.jpg" position="float" orientation="portrait" xlink:type="simple" id="oo_944663.jpg"><uri content-type="original_file" xlink:type="simple">https://binary.pensoft.net/fig/944663</uri></graphic></fig><fig id="F15" position="float" orientation="portrait"><object-id xmlns:xlink="http://www.w3.org/1999/xlink" content-type="doi" xlink:type="simple">10.3897/zookeys.1185.107005.figure15</object-id><object-id xmlns:xlink="http://www.w3.org/1999/xlink" content-type="arpha" xlink:type="simple">CEC1C5C5-C950-5DF2-A7BF-6B7B815E9FA3</object-id><label>Figure 15.</label><caption><p><italic><tp:taxon-name><tp:taxon-name-part taxon-name-part-type="genus" reg="Tricholathys">Tricholathys</tp:taxon-name-part><tp:taxon-name-part taxon-name-part-type="species" reg="xizangensis">xizangensis</tp:taxon-name-part></tp:taxon-name></italic> sp. nov. <bold>A, C–E</bold> holotype male <bold>B, F, G</bold> paratype female <bold>A</bold> male habitus, dorsal view <bold>B</bold> Female habitus, dorsal view <bold>C</bold> left male palp, prolateral view <bold>D</bold> same, ventral view <bold>E</bold> same, retrolateral view <bold>F</bold> epigyne, ventral view <bold>G</bold> same, dorsal view.</p></caption><graphic xmlns:xlink="http://www.w3.org/1999/xlink" xlink:href="zookeys-1185-255_article-107005__-g015.jpg" position="float" orientation="portrait" xlink:type="simple" id="oo_944665.jpg"><uri content-type="original_file" xlink:type="simple">https://binary.pensoft.net/fig/944665</uri></graphic></fig><fig id="F2" position="float" orientation="portrait"><object-id xmlns:xlink="http://www.w3.org/1999/xlink" content-type="doi" xlink:type="simple">10.3897/zookeys.1185.107005.figure2</object-id><object-id xmlns:xlink="http://www.w3.org/1999/xlink" content-type="arpha" xlink:type="simple">1F3F68C7-AA16-509F-BBDA-C8074D95EF34</object-id><label>Figure 2.</label><caption><p><italic><tp:taxon-name><tp:taxon-name-part taxon-name-part-type="genus" reg="Tricholathys">Tricholathys</tp:taxon-name-part><tp:taxon-name-part taxon-name-part-type="species" reg="burangensis">burangensis</tp:taxon-name-part></tp:taxon-name></italic> sp. nov. <bold>A, B</bold> holotype male <bold>C, D</bold> paratype female <bold>A</bold> left male palp, ventral view <bold>B</bold> left male palp, retrolateral view <bold>C</bold> epigyne, ventral view <bold>D</bold> epigyne, dorsal view. Abbreviations: AA = anterior arm of conductor; CD = copulatory duct; CO = copulatory opening; Em = embolus; FD = fertilization duct; PA = posterior arm of conductor; RTA = retrolaterial tibial apophysis; Sp = spermatheca.</p></caption><graphic xmlns:xlink="http://www.w3.org/1999/xlink" xlink:href="zookeys-1185-255_article-107005__-g002.jpg" position="float" orientation="portrait" xlink:type="simple" id="oo_944652.jpg"><uri content-type="original_file" xlink:type="simple">https://binary.pensoft.net/fig/944652</uri></graphic></fig><fig id="F4" position="float" orientation="portrait"><object-id xmlns:xlink="http://www.w3.org/1999/xlink" content-type="doi" xlink:type="simple">10.3897/zookeys.1185.107005.figure4</object-id><object-id xmlns:xlink="http://www.w3.org/1999/xlink" content-type="arpha" xlink:type="simple">21115AEE-A060-537A-BAE7-3AE0C76BF340</object-id><label>Figure 4.</label><caption><p><italic><tp:taxon-name><tp:taxon-name-part taxon-name-part-type="genus" reg="Tricholathys">Tricholathys</tp:taxon-name-part><tp:taxon-name-part taxon-name-part-type="species" reg="chenzhenningi">chenzhenningi</tp:taxon-name-part></tp:taxon-name></italic> sp. nov. <bold>A, B</bold> holotype male <bold>C, D</bold> paratype female <bold>A</bold> left male palp, ventral view <bold>B</bold> same, retrolateral view <bold>C</bold> epigyne, ventral view <bold>D</bold> same, dorsal view. Abbreviations: AA = anterior arm of conductor; CD = copulatory duct; CO = copulatory opening; Em = embolus; FD = fertilization duct; PA = posterior arm of conductor; RTA = retrolaterial tibial apophysis; Sp = spermatheca.</p></caption><graphic xmlns:xlink="http://www.w3.org/1999/xlink" xlink:href="zookeys-1185-255_article-107005__-g004.jpg" position="float" orientation="portrait" xlink:type="simple" id="oo_944654.jpg"><uri content-type="original_file" xlink:type="simple">https://binary.pensoft.net/fig/944654</uri></graphic></fig><fig id="F8" position="float" orientation="portrait"><object-id xmlns:xlink="http://www.w3.org/1999/xlink" content-type="doi" xlink:type="simple">10.3897/zookeys.1185.107005.figure8</object-id><object-id xmlns:xlink="http://www.w3.org/1999/xlink" content-type="arpha" xlink:type="simple">B882EA09-A8D2-588D-BA3D-4187087D02F2</object-id><label>Figure 8.</label><caption><p><italic><tp:taxon-name><tp:taxon-name-part taxon-name-part-type="genus" reg="Tricholathys">Tricholathys</tp:taxon-name-part><tp:taxon-name-part taxon-name-part-type="species" reg="lhunzeensis">lhunzeensis</tp:taxon-name-part></tp:taxon-name></italic> sp. nov. <bold>A, B</bold> holotype male <bold>C, D</bold> paratype female <bold>A</bold> left male palp, ventral view <bold>B</bold> same, retrolateral view <bold>C</bold> epigyne, ventral view <bold>D</bold> same, dorsal view. Abbreviations: AA = anterior arm of conductor; CD = copulatory duct; CO = copulatory opening; Em = embolus; FD = fertilization duct; PA = posterior arm of conductor; RTA = retrolaterial tibial apophysis; Sp = spermatheca.</p></caption><graphic xmlns:xlink="http://www.w3.org/1999/xlink" xlink:href="zookeys-1185-255_article-107005__-g008.jpg" position="float" orientation="portrait" xlink:type="simple" id="oo_944658.jpg"><uri content-type="original_file" xlink:type="simple">https://binary.pensoft.net/fig/944658</uri></graphic></fig><fig id="F10" position="float" orientation="portrait"><object-id xmlns:xlink="http://www.w3.org/1999/xlink" content-type="doi" xlink:type="simple">10.3897/zookeys.1185.107005.figure10</object-id><object-id xmlns:xlink="http://www.w3.org/1999/xlink" content-type="arpha" xlink:type="simple">418874EC-05A5-553B-9FB8-3588BB684910</object-id><label>Figure 10.</label><caption><p><italic><tp:taxon-name><tp:taxon-name-part taxon-name-part-type="genus" reg="Tricholathys">Tricholathys</tp:taxon-name-part><tp:taxon-name-part taxon-name-part-type="species" reg="relictoides">relictoides</tp:taxon-name-part></tp:taxon-name></italic> sp. nov. <bold>A, B</bold> holotype male <bold>C, D</bold> paratype female <bold>A</bold> left male palp, ventral view <bold>B</bold> same, retrolateral view <bold>C</bold> epigyne, ventral view <bold>D</bold> same, dorsal view. Abbreviations: AA = anterior arm of conductor; CD = copulatory duct; CO = copulatory opening; Em = embolus; FD = fertilization duct; PA = posterior arm of conductor; RTA = retrolaterial tibial apophysis; Sp = spermatheca.</p></caption><graphic xmlns:xlink="http://www.w3.org/1999/xlink" xlink:href="zookeys-1185-255_article-107005__-g010.jpg" position="float" orientation="portrait" xlink:type="simple" id="oo_944660.jpg"><uri content-type="original_file" xlink:type="simple">https://binary.pensoft.net/fig/944660</uri></graphic></fig><fig id="F12" position="float" orientation="portrait"><object-id xmlns:xlink="http://www.w3.org/1999/xlink" content-type="doi" xlink:type="simple">10.3897/zookeys.1185.107005.figure12</object-id><object-id xmlns:xlink="http://www.w3.org/1999/xlink" content-type="arpha" xlink:type="simple">4D3A0C90-CC93-5C18-8EAC-D437DDB71FAA</object-id><label>Figure 12.</label><caption><p><italic><tp:taxon-name><tp:taxon-name-part taxon-name-part-type="genus" reg="Tricholathys">Tricholathys</tp:taxon-name-part><tp:taxon-name-part taxon-name-part-type="species" reg="serrata">serrata</tp:taxon-name-part></tp:taxon-name></italic> sp. nov. <bold>A, B</bold> holotype male <bold>C, D</bold> paratype female <bold>A</bold> left male palp, ventral view <bold>B</bold> same, retrolateral view <bold>C</bold> epigyne, ventral view <bold>D</bold> same, dorsal view. Abbreviations: AA = anterior arm of conductor; CD = copulatory duct; CO = copulatory opening; Em = embolus; FD = fertilization duct; PA = posterior arm of conductor; RTA = retrolaterial tibial apophysis; Sp = spermatheca.</p></caption><graphic xmlns:xlink="http://www.w3.org/1999/xlink" xlink:href="zookeys-1185-255_article-107005__-g012.jpg" position="float" orientation="portrait" xlink:type="simple" id="oo_944662.jpg"><uri content-type="original_file" xlink:type="simple">https://binary.pensoft.net/fig/944662</uri></graphic></fig><fig id="F14" position="float" orientation="portrait"><object-id xmlns:xlink="http://www.w3.org/1999/xlink" content-type="doi" xlink:type="simple">10.3897/zookeys.1185.107005.figure14</object-id><object-id xmlns:xlink="http://www.w3.org/1999/xlink" content-type="arpha" xlink:type="simple">9A6F156A-81EA-593F-8816-34E2EFB84814</object-id><label>Figure 14.</label><caption><p><italic><tp:taxon-name><tp:taxon-name-part taxon-name-part-type="genus" reg="Tricholathys">Tricholathys</tp:taxon-name-part><tp:taxon-name-part taxon-name-part-type="species" reg="xizangensis">xizangensis</tp:taxon-name-part></tp:taxon-name></italic> sp. nov. <bold>A, B</bold> holotype male <bold>C, D</bold> paratype female <bold>A</bold> left male palp, ventral view <bold>B</bold> same, retrolateral view <bold>C</bold> Epigyne, ventral view <bold>D</bold> same, dorsal view. Abbreviations: AA = anterior arm of conductor; CD = copulatory duct; CO = copulatory opening; DP = digitiform process; Em = embolus; FD = fertilization duct; PA posterior arm of conductor; RTA = retrolaterial tibial apophysis; Sp spermatheca.</p></caption><graphic xmlns:xlink="http://www.w3.org/1999/xlink" xlink:href="zookeys-1185-255_article-107005__-g014.jpg" position="float" orientation="portrait" xlink:type="simple" id="oo_944664.jpg"><uri content-type="original_file" xlink:type="simple">https://binary.pensoft.net/fig/944664</uri></graphic></fig><fig id="F6" position="float" orientation="portrait"><object-id xmlns:xlink="http://www.w3.org/1999/xlink" content-type="doi" xlink:type="simple">10.3897/zookeys.1185.107005.figure6</object-id><object-id xmlns:xlink="http://www.w3.org/1999/xlink" content-type="arpha" xlink:type="simple">6955E3A1-10A3-5CC0-905B-EA8AB8DE02C8</object-id><label>Figure 6.</label><caption><p><italic><tp:taxon-name><tp:taxon-name-part taxon-name-part-type="genus" reg="Tricholathys">Tricholathys</tp:taxon-name-part><tp:taxon-name-part taxon-name-part-type="species" reg="hebeiensis">hebeiensis</tp:taxon-name-part></tp:taxon-name></italic> sp. nov. holotype female <bold>A</bold> epigyne, ventral view <bold>B</bold> same, dorsal view. Abbreviations: CD = copulatory duct; CO = copulatory opening; FD = fertilization duct; Sp = spermatheca.</p></caption><graphic xmlns:xlink="http://www.w3.org/1999/xlink" xlink:href="zookeys-1185-255_article-107005__-g006.jpg" position="float" orientation="portrait" xlink:type="simple" id="oo_944656.jpg"><uri content-type="original_file" xlink:type="simple">https://binary.pensoft.net/fig/944656</uri></graphic></fig></tp:treatment-sec><ref-list><ref id="B4"><mixed-citation xmlns:xlink="http://www.w3.org/1999/xlink" xlink:type="simple"><person-group><name name-style="western"><surname>Marusik</surname><given-names>YM</given-names></name><name name-style="western"><surname>Omelko</surname><given-names>MM</given-names></name><name name-style="western"><surname>Ponomarev</surname><given-names>AV</given-names></name></person-group> (<year>2017</year>) <article-title>A survey of the Holarctic genus <italic><tp:taxon-name><tp:taxon-name-part taxon-name-part-type="genus">Arctella</tp:taxon-name-part></tp:taxon-name></italic> Holm, 1945 (<tp:taxon-name><tp:taxon-name-part taxon-name-part-type="order">Araneae</tp:taxon-name-part></tp:taxon-name>: <tp:taxon-name><tp:taxon-name-part taxon-name-part-type="family">Dictynidae</tp:taxon-name-part></tp:taxon-name>, <tp:taxon-name><tp:taxon-name-part taxon-name-part-type="subfamily">Tricholathysinae</tp:taxon-name-part></tp:taxon-name>), with the description of <italic><tp:taxon-name><tp:taxon-name-part taxon-name-part-type="genus">Tricholathys</tp:taxon-name-part><tp:taxon-name-part taxon-name-part-type="species">ovtchinnikovi</tp:taxon-name-part></tp:taxon-name></italic> sp. n.</article-title><source>Oriental Insects</source><volume>51</volume>(<issue>3</issue>): <fpage>246</fpage>–<lpage>261</lpage>. <ext-link xlink:href="10.1080/00305316.2017.1279086" ext-link-type="doi" xlink:type="simple">https://doi.org/10.1080/00305316.2017.1279086</ext-link></mixed-citation></ref><ref id="B8"><mixed-citation xmlns:xlink="http://www.w3.org/1999/xlink" xlink:type="simple">WSC (<year>2023</year>) World Spider Catalog. Version 24.5. Natural History Museum Bern. <ext-link xlink:href="http://wsc.nmbe.ch" ext-link-type="uri" xlink:type="simple">http://wsc.nmbe.ch</ext-link> [Accessed 30 September 2023]</mixed-citation></ref></ref-list></tp:taxon-treatment>
