# Supplementary material for: ﻿The first record of Tricholathys Chamberlin & Ivie, 1935 (Araneae, Dictynidae) from China, with a new combination and descriptions of seven new species
Source: Zookeys. 2023 Nov 29;1185:255–67. doi: 10.3897/zookeys.1185.107005 (PMC10701746; doi:10.3897/zookeys.1185.107005)
Supplement: XML Treatment for Tricholathys chenzhenningi [file zookeys.1185.107005-treatment4.xml]

<!DOCTYPE tp:taxon-treatment
  PUBLIC "-//TaxonX//DTD Taxonomic Treatment Publishing DTD v0 20100105//EN" "tax-treatment-NSO.dtd">
<tp:taxon-treatment xmlns:tp="http://www.plazi.org/taxpub"><tp:treatment-meta><kwd-group><label>Taxon classification</label><kwd>
                <named-content content-type="kingdom">Animalia</named-content>
              </kwd><kwd>
                <named-content content-type="order">Araneae</named-content>
              </kwd><kwd>
                <named-content content-type="family">Dictynidae</named-content>
              </kwd></kwd-group><mixed-citation publication-type="journal"><person-group><name><surname>Wang</surname><given-names>Lu-Yu</given-names></name><name><surname>Peng</surname><given-names>Xian-Jin</given-names></name><name><surname>Zhang</surname><given-names>Zhi-Sheng</given-names></name></person-group><article-title>﻿The first record of <italic><tp:taxon-name><tp:taxon-name-part taxon-name-part-type="genus" reg="Tricholathys">Tricholathys</tp:taxon-name-part></tp:taxon-name></italic> Chamberlin &amp; Ivie, 1935 (<tp:taxon-name><tp:taxon-name-part taxon-name-part-type="order">Araneae</tp:taxon-name-part></tp:taxon-name>, <tp:taxon-name><tp:taxon-name-part taxon-name-part-type="family">Dictynidae</tp:taxon-name-part></tp:taxon-name>) from China, with a new combination and descriptions of seven new species</article-title><source>Zookeys</source><day>29</day><month>11</month><year>2023</year><volume>1185</volume><fpage>255</fpage><lpage>267</lpage><pub-id pub-id-type="doi">10.3897/zookeys.1185.107005</pub-id></mixed-citation></tp:treatment-meta><tp:nomenclature><label>﻿</label><tp:taxon-name>
              <object-id xmlns:xlink="http://www.w3.org/1999/xlink" content-type="arpha" xlink:type="simple">1A6CA21C-C5FC-5184-9B49-8310F58751E6</object-id>
              <tp:taxon-name-part taxon-name-part-type="genus" reg="Tricholathys">Tricholathys</tp:taxon-name-part>
              <tp:taxon-name-part taxon-name-part-type="species" reg="chenzhenningi">chenzhenningi</tp:taxon-name-part>
              <object-id xmlns:xlink="http://www.w3.org/1999/xlink" content-type="zoobank" xlink:type="simple">https://zoobank.org/268C6596-71B6-4084-B91E-0389369E1985</object-id>
            </tp:taxon-name><tp:taxon-authority>sp. nov. (陈氏毛隐蛛)</tp:taxon-authority><xref ref-type="fig" rid="F1">Figs 1</xref><xref ref-type="fig" rid="F4">, 4</xref><xref ref-type="fig" rid="F5">, 5</xref><xref ref-type="fig" rid="F16">, 16</xref></tp:nomenclature><tp:treatment-sec sec-type="type material" id="SECID0EZFAG"><title>Type materials.</title><p><bold><italic>Holotype</italic> male</bold>: China, Qinghai, Menyuan County, Huangcheng Township, Liuhuanggou, <named-content xmlns:xlink="http://www.w3.org/1999/xlink" content-type="dwc:verbatimCoordinates" xlink:type="simple"><named-content content-type="geo-json" specific-use="{&#34;type&#34;:&#34;Point&#34;,&#34;coordinates&#34;:[101.280064,37.797414]}" id="NCID0EHGAG" xlink:type="simple">37°47′50.69″N, 101°16′48.23″E</named-content></named-content>, elev. 3491 m, 13 August 2019, L.Y. Wang and Z.J. Shi leg. (<abbrev xmlns:xlink="http://www.w3.org/1999/xlink" xlink:title="Collection of Spiders, School of Life Sciences, Southwest University" id="ABBRID0EMGAG" xlink:type="simple">SWUC</abbrev>-T-DI-08-01). <bold><italic>Paratypes</italic></bold>: 5 males and 5 females (<abbrev xmlns:xlink="http://www.w3.org/1999/xlink" xlink:title="Collection of Spiders, School of Life Sciences, Southwest University" id="ABBRID0ETGAG" xlink:type="simple">SWUC</abbrev>-T-DI-08-02~11), with same data as holotype; 1 male (<abbrev xmlns:xlink="http://www.w3.org/1999/xlink" xlink:title="Collection of Spiders, School of Life Sciences, Southwest University" id="ABBRID0EXGAG" xlink:type="simple">SWUC</abbrev>-T-DI-08-12), Qilian County, Ebao Town, Jiangyangling, <named-content xmlns:xlink="http://www.w3.org/1999/xlink" content-type="dwc:verbatimCoordinates" xlink:type="simple"><named-content content-type="geo-json" specific-use="{&#34;type&#34;:&#34;Point&#34;,&#34;coordinates&#34;:[101.113264,37.839242]}" id="NCID0E5GAG" xlink:type="simple">37°50′21.27″N, 101°6′47.75″E</named-content></named-content>, elev. 3733 m, L.Y. Wang and Z.J. Shi leg.</p></tp:treatment-sec><tp:treatment-sec sec-type="etymology" id="SECID0EDHAG"><title>Etymology.</title><p>The specific name is a patronym in honor of Prof. Zhenning Chen from Qinghai Normal University in Xining.</p></tp:treatment-sec><tp:treatment-sec sec-type="diagnosis" id="SECID0EIHAG"><title>Diagnosis.</title><p>The new species is similar to <italic><tp:taxon-name><tp:taxon-name-part taxon-name-part-type="genus" reg="Tricholathys">T.</tp:taxon-name-part><tp:taxon-name-part taxon-name-part-type="species" reg="ovtchinnikovi">ovtchinnikovi</tp:taxon-name-part></tp:taxon-name></italic> (<xref ref-type="bibr" rid="B4">Marusik et al. 2017</xref>: 258, figs 2E, F, 4G–I, 5A–E, 6J–L) in having the embolus originating at about 7:30 o’clock position, the anterior arm of the conductor tapering gradually and terminating at about 9:30 o’clock, the posterior arm of conductor spiral, distal, and with a small tooth at the center, the copulatory ducts semicircular, the spermathecae spherical, and the fertilization ducts thin and hook-shaped; the new species differs from <italic><tp:taxon-name><tp:taxon-name-part taxon-name-part-type="genus" reg="Tricholathys">T.</tp:taxon-name-part><tp:taxon-name-part taxon-name-part-type="species" reg="ovtchinnikovi">ovtchinnikovi</tp:taxon-name-part></tp:taxon-name></italic> in having the posterior arm of the conductor wide (narrow in <italic><tp:taxon-name><tp:taxon-name-part taxon-name-part-type="genus" reg="Tricholathys">T.</tp:taxon-name-part><tp:taxon-name-part taxon-name-part-type="species" reg="subnivalis">subnivalis</tp:taxon-name-part></tp:taxon-name></italic>), the retrolateral tibial apophysis fat and as wide as the tibia (slender in <italic><tp:taxon-name><tp:taxon-name-part taxon-name-part-type="genus" reg="Tricholathys">T.</tp:taxon-name-part><tp:taxon-name-part taxon-name-part-type="species" reg="subnivalis">subnivalis</tp:taxon-name-part></tp:taxon-name></italic> and narrower than the tibia) (Figs <xref ref-type="fig" rid="F4">4A, B</xref>, <xref ref-type="fig" rid="F5">5C, E–G</xref>), and the copulatory ducts rounded (oval in <italic><tp:taxon-name><tp:taxon-name-part taxon-name-part-type="genus" reg="Tricholathys">T.</tp:taxon-name-part><tp:taxon-name-part taxon-name-part-type="species" reg="subnivalis">subnivalis</tp:taxon-name-part></tp:taxon-name></italic>) (Figs <xref ref-type="fig" rid="F4">4C, D</xref>, <xref ref-type="fig" rid="F5">5H–I</xref>).</p></tp:treatment-sec><tp:treatment-sec sec-type="description" id="SECID0EZJAG"><title>Description.</title><p><bold>Male (holotype).</bold> Habitus as in Fig. <xref ref-type="fig" rid="F5">5A</xref>. Total length 3.73 (3.40–4.57 in male paratypes). Prosoma 1.77 long, 1.36 wide; opisthosoma 2.12 long, 1.36 wide. Eye sizes and interdistances: <abbrev xmlns:xlink="http://www.w3.org/1999/xlink" xlink:title="anterior median eye" id="ABBRID0EFKAG" xlink:type="simple">AME</abbrev> 0.07, <abbrev xmlns:xlink="http://www.w3.org/1999/xlink" xlink:title="anterior lateral eye" id="ABBRID0EJKAG" xlink:type="simple">ALE</abbrev> 0.09, <abbrev xmlns:xlink="http://www.w3.org/1999/xlink" xlink:title="posterior median eye" id="ABBRID0ENKAG" xlink:type="simple">PME</abbrev> 0.06, <abbrev xmlns:xlink="http://www.w3.org/1999/xlink" xlink:title="posterior lateral eye" id="ABBRID0ERKAG" xlink:type="simple">PLE</abbrev> 0.08; <abbrev xmlns:xlink="http://www.w3.org/1999/xlink" xlink:title="anterior median eye" id="ABBRID0EVKAG" xlink:type="simple">AME</abbrev>–<abbrev xmlns:xlink="http://www.w3.org/1999/xlink" xlink:title="anterior median eye" id="ABBRID0EZKAG" xlink:type="simple">AME</abbrev> 0.05, <abbrev xmlns:xlink="http://www.w3.org/1999/xlink" xlink:title="anterior median eye" id="ABBRID0E4KAG" xlink:type="simple">AME</abbrev>–<abbrev xmlns:xlink="http://www.w3.org/1999/xlink" xlink:title="anterior lateral eye" id="ABBRID0EBLAG" xlink:type="simple">ALE</abbrev> 0.04, <abbrev xmlns:xlink="http://www.w3.org/1999/xlink" xlink:title="posterior median eye" id="ABBRID0EFLAG" xlink:type="simple">PME</abbrev>–<abbrev xmlns:xlink="http://www.w3.org/1999/xlink" xlink:title="posterior median eye" id="ABBRID0EJLAG" xlink:type="simple">PME</abbrev> 0.12, <abbrev xmlns:xlink="http://www.w3.org/1999/xlink" xlink:title="posterior median eye" id="ABBRID0ENLAG" xlink:type="simple">PME</abbrev>–<abbrev xmlns:xlink="http://www.w3.org/1999/xlink" xlink:title="posterior lateral eye" id="ABBRID0ERLAG" xlink:type="simple">PLE</abbrev> 0.09, <abbrev xmlns:xlink="http://www.w3.org/1999/xlink" xlink:title="anterior lateral eye" id="ABBRID0EVLAG" xlink:type="simple">ALE</abbrev>–<abbrev xmlns:xlink="http://www.w3.org/1999/xlink" xlink:title="posterior lateral eye" id="ABBRID0EZLAG" xlink:type="simple">PLE</abbrev> 0.05. MOA 0.20 long, anterior width 0.18, posterior width 0.24. Clypeus height 0.12. Chelicerae with 4 promarginal and 3 retromarginal teeth. Leg measurements: I 4.08 (1.12, 1.55, 0.84, 0.57); II 3.29 (0.95, 1.09, 0.73, 0.52); III 2.92 (0.94, 0.91, 0.63, 0.44); IV 4.26 (1.24, 1.47, 1.00, 0.55). Leg formula: 4123.</p><fig id="F5" position="float" orientation="portrait"><object-id xmlns:xlink="http://www.w3.org/1999/xlink" content-type="doi" xlink:type="simple">10.3897/zookeys.1185.107005.figure5</object-id><object-id xmlns:xlink="http://www.w3.org/1999/xlink" content-type="arpha" xlink:type="simple">4F183B9E-60D0-5D17-9B68-628E865FFAFA</object-id><label>Figure 5.</label><caption><p><italic><tp:taxon-name><tp:taxon-name-part taxon-name-part-type="genus" reg="Tricholathys">Tricholathys</tp:taxon-name-part><tp:taxon-name-part taxon-name-part-type="species" reg="chenzhenningi">chenzhenningi</tp:taxon-name-part></tp:taxon-name></italic> sp. nov. <bold>A, C–G</bold> holotype male <bold>B, H, I</bold> paratype female <bold>A</bold> male habitus, dorsal view <bold>B</bold> female habitus, dorsal view <bold>C</bold> posterior arm of conductor, ventral view <bold>D</bold> cribellum, ventral view <bold>E</bold> left male palp, prolateral view <bold>F</bold> same, ventral view <bold>G</bold> same, retrolateral view <bold>H</bold> epigyne, ventral view <bold>I</bold> same, dorsal view.</p></caption><graphic xmlns:xlink="http://www.w3.org/1999/xlink" xlink:href="zookeys-1185-255_article-107005__-g005.jpg" position="float" orientation="portrait" xlink:type="simple" id="oo_944655.jpg"><uri content-type="original_file" xlink:type="simple">https://binary.pensoft.net/fig/944655</uri></graphic></fig><p><bold><italic>Palp</italic></bold> (Figs <xref ref-type="fig" rid="F4">4A, B</xref>, <xref ref-type="fig" rid="F5">5C, E–G</xref>). Tip of cymbium with shorter tip and 4 spines. Anterior arm of conductor tapering gradually and terminating at about 9:30 o’clock position; posterior arm with small spine (Fig. <xref ref-type="fig" rid="F5">5C, F, G</xref>; <xref ref-type="fig" rid="F4">4A, B</xref>). Embolus originating at about 7:30 o’clock position; distal part covered by conductor.</p><p><bold>Female (paratype).</bold> Habitus as in Fig. <xref ref-type="fig" rid="F5">5B</xref>. Total length 3.84 (3.33–4.72 in other female paratypes). Prosoma 1.74 long, 1.35 wide; opisthosoma 2.37 long, 1.50 wide. Eye sizes and interdistances: <abbrev xmlns:xlink="http://www.w3.org/1999/xlink" xlink:title="anterior median eye" id="ABBRID0EKOAG" xlink:type="simple">AME</abbrev> 0.07, <abbrev xmlns:xlink="http://www.w3.org/1999/xlink" xlink:title="anterior lateral eye" id="ABBRID0EOOAG" xlink:type="simple">ALE</abbrev> 0.10, <abbrev xmlns:xlink="http://www.w3.org/1999/xlink" xlink:title="posterior median eye" id="ABBRID0ESOAG" xlink:type="simple">PME</abbrev> 0.07, <abbrev xmlns:xlink="http://www.w3.org/1999/xlink" xlink:title="posterior lateral eye" id="ABBRID0EWOAG" xlink:type="simple">PLE</abbrev>, 0.07; <abbrev xmlns:xlink="http://www.w3.org/1999/xlink" xlink:title="anterior median eye" id="ABBRID0E1OAG" xlink:type="simple">AME</abbrev>–<abbrev xmlns:xlink="http://www.w3.org/1999/xlink" xlink:title="anterior median eye" id="ABBRID0E5OAG" xlink:type="simple">AME</abbrev> 0.07, <abbrev xmlns:xlink="http://www.w3.org/1999/xlink" xlink:title="anterior median eye" id="ABBRID0ECPAG" xlink:type="simple">AME</abbrev>–<abbrev xmlns:xlink="http://www.w3.org/1999/xlink" xlink:title="anterior lateral eye" id="ABBRID0EGPAG" xlink:type="simple">ALE</abbrev> 0.05, <abbrev xmlns:xlink="http://www.w3.org/1999/xlink" xlink:title="posterior median eye" id="ABBRID0EKPAG" xlink:type="simple">PME</abbrev>–<abbrev xmlns:xlink="http://www.w3.org/1999/xlink" xlink:title="posterior median eye" id="ABBRID0EOPAG" xlink:type="simple">PME</abbrev> 0.11, <abbrev xmlns:xlink="http://www.w3.org/1999/xlink" xlink:title="posterior median eye" id="ABBRID0ESPAG" xlink:type="simple">PME</abbrev>–<abbrev xmlns:xlink="http://www.w3.org/1999/xlink" xlink:title="posterior lateral eye" id="ABBRID0EWPAG" xlink:type="simple">PLE</abbrev> 0.10, <abbrev xmlns:xlink="http://www.w3.org/1999/xlink" xlink:title="anterior lateral eye" id="ABBRID0E1PAG" xlink:type="simple">ALE</abbrev>–<abbrev xmlns:xlink="http://www.w3.org/1999/xlink" xlink:title="posterior lateral eye" id="ABBRID0E5PAG" xlink:type="simple">PLE</abbrev> 0.05. MOA 0.22 long, anterior width 0.20, posterior width 0.25. Clypeus height 0.10. Leg measurements: I 3.78 (1.11, 1.37, 0.75, 0.55); II 3.31 (1.00, 1.12, 0.70, 0.49); III 2.71 (0.81, 0.79, 0.67, 0.44); IV 4.03 (1.17, 1.37, 0.99, 0.50). Leg formula: 4123.</p><p><bold><italic>Epigyne</italic></bold> (Figs <xref ref-type="fig" rid="F4">4C, D</xref>, <xref ref-type="fig" rid="F5">5H, I</xref>). Copulatory openings cochleate, space between them wider than the diameter of the copulatory openings. Weakly sclerotized parts of copulatory ducts S-shaped, and strongly sclerotized part forming almost an entire circle. Spermathecae small, comma-shaped, nearly two times longer than its width. Space between spermathecae slightly narrower than space between copulatory ducts, nearly two times of the width of spermathecae.</p></tp:treatment-sec><tp:treatment-sec sec-type="distribution" id="SECID0ERQAG"><title>Distribution.</title><p>China (Qinghai).</p></tp:treatment-sec><tp:treatment-sec><!--Section generated to contain objects referenced in tp:taxon-treatment.--><fig id="F1" position="float" orientation="portrait"><object-id xmlns:xlink="http://www.w3.org/1999/xlink" content-type="doi" xlink:type="simple">10.3897/zookeys.1185.107005.figure1</object-id><object-id xmlns:xlink="http://www.w3.org/1999/xlink" content-type="arpha" xlink:type="simple">60353CB8-8BD9-58A4-9B6C-6127E51AFF26</object-id><label>Figure 1.</label><caption><p>Photos of living specimens and living environment <bold>A–C</bold><italic><tp:taxon-name><tp:taxon-name-part taxon-name-part-type="genus" reg="Tricholathys">Tricholathys</tp:taxon-name-part><tp:taxon-name-part taxon-name-part-type="species" reg="chenzhenningi">chenzhenningi</tp:taxon-name-part></tp:taxon-name></italic> sp. nov. <bold>A</bold> male <bold>B</bold> female <bold>C</bold> collection site <bold>D</bold><italic><tp:taxon-name><tp:taxon-name-part taxon-name-part-type="genus" reg="Tricholathys">Tricholathys</tp:taxon-name-part><tp:taxon-name-part taxon-name-part-type="species" reg="lhunzeensis">lhunzeensis</tp:taxon-name-part></tp:taxon-name></italic> sp. nov. collection site.</p></caption><graphic xmlns:xlink="http://www.w3.org/1999/xlink" xlink:href="zookeys-1185-255_article-107005__-g001.jpg" position="float" orientation="portrait" xlink:type="simple" id="oo_944651.jpg"><uri content-type="original_file" xlink:type="simple">https://binary.pensoft.net/fig/944651</uri></graphic></fig><fig id="F4" position="float" orientation="portrait"><object-id xmlns:xlink="http://www.w3.org/1999/xlink" content-type="doi" xlink:type="simple">10.3897/zookeys.1185.107005.figure4</object-id><object-id xmlns:xlink="http://www.w3.org/1999/xlink" content-type="arpha" xlink:type="simple">21115AEE-A060-537A-BAE7-3AE0C76BF340</object-id><label>Figure 4.</label><caption><p><italic><tp:taxon-name><tp:taxon-name-part taxon-name-part-type="genus" reg="Tricholathys">Tricholathys</tp:taxon-name-part><tp:taxon-name-part taxon-name-part-type="species" reg="chenzhenningi">chenzhenningi</tp:taxon-name-part></tp:taxon-name></italic> sp. nov. <bold>A, B</bold> holotype male <bold>C, D</bold> paratype female <bold>A</bold> left male palp, ventral view <bold>B</bold> same, retrolateral view <bold>C</bold> epigyne, ventral view <bold>D</bold> same, dorsal view. Abbreviations: AA = anterior arm of conductor; CD = copulatory duct; CO = copulatory opening; Em = embolus; FD = fertilization duct; PA = posterior arm of conductor; RTA = retrolaterial tibial apophysis; Sp = spermatheca.</p></caption><graphic xmlns:xlink="http://www.w3.org/1999/xlink" xlink:href="zookeys-1185-255_article-107005__-g004.jpg" position="float" orientation="portrait" xlink:type="simple" id="oo_944654.jpg"><uri content-type="original_file" xlink:type="simple">https://binary.pensoft.net/fig/944654</uri></graphic></fig><fig id="F16" position="float" orientation="portrait"><object-id xmlns:xlink="http://www.w3.org/1999/xlink" content-type="doi" xlink:type="simple">10.3897/zookeys.1185.107005.figure16</object-id><object-id xmlns:xlink="http://www.w3.org/1999/xlink" content-type="arpha" xlink:type="simple">7904B779-6A43-5C4C-B49B-608BCC515811</object-id><label>Figure 16.</label><caption><p>Distribution of <italic><tp:taxon-name><tp:taxon-name-part taxon-name-part-type="genus" reg="Tricholathys">Tricholathys</tp:taxon-name-part></tp:taxon-name></italic> in China.</p></caption><graphic xmlns:xlink="http://www.w3.org/1999/xlink" xlink:href="zookeys-1185-255_article-107005__-g016.jpg" position="float" orientation="portrait" xlink:type="simple" id="oo_944666.jpg"><uri content-type="original_file" xlink:type="simple">https://binary.pensoft.net/fig/944666</uri></graphic></fig></tp:treatment-sec><ref-list><ref id="B4"><mixed-citation xmlns:xlink="http://www.w3.org/1999/xlink" xlink:type="simple"><person-group><name name-style="western"><surname>Marusik</surname><given-names>YM</given-names></name><name name-style="western"><surname>Omelko</surname><given-names>MM</given-names></name><name name-style="western"><surname>Ponomarev</surname><given-names>AV</given-names></name></person-group> (<year>2017</year>) <article-title>A survey of the Holarctic genus <italic><tp:taxon-name><tp:taxon-name-part taxon-name-part-type="genus">Arctella</tp:taxon-name-part></tp:taxon-name></italic> Holm, 1945 (<tp:taxon-name><tp:taxon-name-part taxon-name-part-type="order">Araneae</tp:taxon-name-part></tp:taxon-name>: <tp:taxon-name><tp:taxon-name-part taxon-name-part-type="family">Dictynidae</tp:taxon-name-part></tp:taxon-name>, <tp:taxon-name><tp:taxon-name-part taxon-name-part-type="subfamily">Tricholathysinae</tp:taxon-name-part></tp:taxon-name>), with the description of <italic><tp:taxon-name><tp:taxon-name-part taxon-name-part-type="genus">Tricholathys</tp:taxon-name-part><tp:taxon-name-part taxon-name-part-type="species">ovtchinnikovi</tp:taxon-name-part></tp:taxon-name></italic> sp. n.</article-title><source>Oriental Insects</source><volume>51</volume>(<issue>3</issue>): <fpage>246</fpage>–<lpage>261</lpage>. <ext-link xlink:href="10.1080/00305316.2017.1279086" ext-link-type="doi" xlink:type="simple">https://doi.org/10.1080/00305316.2017.1279086</ext-link></mixed-citation></ref></ref-list></tp:taxon-treatment>
