# Supplementary material for: ﻿The first record of Tricholathys Chamberlin & Ivie, 1935 (Araneae, Dictynidae) from China, with a new combination and descriptions of seven new species
Source: Zookeys. 2023 Nov 29;1185:255–67. doi: 10.3897/zookeys.1185.107005 (PMC10701746; doi:10.3897/zookeys.1185.107005)
Supplement: XML Treatment for Tricholathys hebeiensis [file zookeys.1185.107005-treatment5.xml]

<!DOCTYPE tp:taxon-treatment
  PUBLIC "-//TaxonX//DTD Taxonomic Treatment Publishing DTD v0 20100105//EN" "tax-treatment-NSO.dtd">
<tp:taxon-treatment xmlns:tp="http://www.plazi.org/taxpub"><tp:treatment-meta><kwd-group><label>Taxon classification</label><kwd>
                <named-content content-type="kingdom">Animalia</named-content>
              </kwd><kwd>
                <named-content content-type="order">Araneae</named-content>
              </kwd><kwd>
                <named-content content-type="family">Dictynidae</named-content>
              </kwd></kwd-group><mixed-citation publication-type="journal"><person-group><name><surname>Wang</surname><given-names>Lu-Yu</given-names></name><name><surname>Peng</surname><given-names>Xian-Jin</given-names></name><name><surname>Zhang</surname><given-names>Zhi-Sheng</given-names></name></person-group><article-title>﻿The first record of <italic><tp:taxon-name><tp:taxon-name-part taxon-name-part-type="genus" reg="Tricholathys">Tricholathys</tp:taxon-name-part></tp:taxon-name></italic> Chamberlin &amp; Ivie, 1935 (<tp:taxon-name><tp:taxon-name-part taxon-name-part-type="order">Araneae</tp:taxon-name-part></tp:taxon-name>, <tp:taxon-name><tp:taxon-name-part taxon-name-part-type="family">Dictynidae</tp:taxon-name-part></tp:taxon-name>) from China, with a new combination and descriptions of seven new species</article-title><source>Zookeys</source><day>29</day><month>11</month><year>2023</year><volume>1185</volume><fpage>255</fpage><lpage>267</lpage><pub-id pub-id-type="doi">10.3897/zookeys.1185.107005</pub-id></mixed-citation></tp:treatment-meta><tp:nomenclature><label>﻿</label><tp:taxon-name>
              <object-id xmlns:xlink="http://www.w3.org/1999/xlink" content-type="arpha" xlink:type="simple">0DC13BA9-59F9-503A-BD80-F63D080D221A</object-id>
              <tp:taxon-name-part taxon-name-part-type="genus" reg="Tricholathys">Tricholathys</tp:taxon-name-part>
              <tp:taxon-name-part taxon-name-part-type="species" reg="hebeiensis">hebeiensis</tp:taxon-name-part>
              <object-id xmlns:xlink="http://www.w3.org/1999/xlink" content-type="zoobank" xlink:type="simple">https://zoobank.org/DFFFF45A-3530-4997-AF7E-E182918C8D6E</object-id>
            </tp:taxon-name><tp:taxon-authority>sp. nov. (河北毛隐蛛)</tp:taxon-authority><xref ref-type="fig" rid="F6">Figs 6</xref><xref ref-type="fig" rid="F7">, 7</xref><xref ref-type="fig" rid="F16">, 16</xref></tp:nomenclature><tp:treatment-sec sec-type="type material" id="SECID0ELSAG"><title>Type materials.</title><p><bold><italic>Holotype</italic> female</bold>: China, Hebei Province, Yu County, Xiaowutai Mountains, <named-content xmlns:xlink="http://www.w3.org/1999/xlink" content-type="dwc:verbatimCoordinates" xlink:type="simple"><named-content content-type="geo-json" specific-use="{&#34;type&#34;:&#34;Point&#34;,&#34;coordinates&#34;:[114.943333,39.941944]}" id="NCID0EZSAG" xlink:type="simple">39°56′31″N, 114°56′36″</named-content></named-content>E, no detailed GPS data on the locality, 5 June 1998, W.L. Lue leg. (<abbrev xmlns:xlink="http://www.w3.org/1999/xlink" xlink:title="Collection of Spiders, School of Life Sciences, Southwest University" id="ABBRID0E5SAG" xlink:type="simple">SWUC</abbrev>-T-DI-09-01).</p></tp:treatment-sec><tp:treatment-sec sec-type="etymology" id="SECID0ECTAG"><title>Etymology.</title><p>The specific name is derived from Hebei Province, where the type locality is located.</p></tp:treatment-sec><tp:treatment-sec sec-type="diagnosis" id="SECID0EHTAG"><title>Diagnosis.</title><p>This new species is similar to <italic><tp:taxon-name><tp:taxon-name-part taxon-name-part-type="genus" reg="Tricholathys">T.</tp:taxon-name-part><tp:taxon-name-part taxon-name-part-type="species" reg="burangensis">burangensis</tp:taxon-name-part></tp:taxon-name></italic> sp. nov. (Figs <xref ref-type="fig" rid="F2">2C, D</xref>, <xref ref-type="fig" rid="F3">3F, G</xref>) in having the copulatory openings cochleate, the copulatory ducts semicircular, the spermathecae comma-shaped, and the fertilization ducts thin and hook-shaped, but it differs from that species in shape of the copulatory ducts, which are semicircular strongly bending and sclerotized (Figs <xref ref-type="fig" rid="F6">6A, B</xref>, <xref ref-type="fig" rid="F7">7B, C</xref>).</p><fig id="F6" position="float" orientation="portrait"><object-id xmlns:xlink="http://www.w3.org/1999/xlink" content-type="doi" xlink:type="simple">10.3897/zookeys.1185.107005.figure6</object-id><object-id xmlns:xlink="http://www.w3.org/1999/xlink" content-type="arpha" xlink:type="simple">6955E3A1-10A3-5CC0-905B-EA8AB8DE02C8</object-id><label>Figure 6.</label><caption><p><italic><tp:taxon-name><tp:taxon-name-part taxon-name-part-type="genus" reg="Tricholathys">Tricholathys</tp:taxon-name-part><tp:taxon-name-part taxon-name-part-type="species" reg="hebeiensis">hebeiensis</tp:taxon-name-part></tp:taxon-name></italic> sp. nov. holotype female <bold>A</bold> epigyne, ventral view <bold>B</bold> same, dorsal view. Abbreviations: CD = copulatory duct; CO = copulatory opening; FD = fertilization duct; Sp = spermatheca.</p></caption><graphic xmlns:xlink="http://www.w3.org/1999/xlink" xlink:href="zookeys-1185-255_article-107005__-g006.jpg" position="float" orientation="portrait" xlink:type="simple" id="oo_944656.jpg"><uri content-type="original_file" xlink:type="simple">https://binary.pensoft.net/fig/944656</uri></graphic></fig><fig id="F7" position="float" orientation="portrait"><object-id xmlns:xlink="http://www.w3.org/1999/xlink" content-type="doi" xlink:type="simple">10.3897/zookeys.1185.107005.figure7</object-id><object-id xmlns:xlink="http://www.w3.org/1999/xlink" content-type="arpha" xlink:type="simple">79FC2331-D4D9-5838-8F89-6C410CFC3078</object-id><label>Figure 7.</label><caption><p><italic><tp:taxon-name><tp:taxon-name-part taxon-name-part-type="genus" reg="Tricholathys">Tricholathys</tp:taxon-name-part><tp:taxon-name-part taxon-name-part-type="species" reg="hebeiensis">hebeiensis</tp:taxon-name-part></tp:taxon-name></italic> sp. nov., holotype female <bold>A</bold> female habitus, dorsal view <bold>B</bold> epigyne, ventral view <bold>C</bold> same, dorsal view.</p></caption><graphic xmlns:xlink="http://www.w3.org/1999/xlink" xlink:href="zookeys-1185-255_article-107005__-g007.jpg" position="float" orientation="portrait" xlink:type="simple" id="oo_944657.jpg"><uri content-type="original_file" xlink:type="simple">https://binary.pensoft.net/fig/944657</uri></graphic></fig></tp:treatment-sec><tp:treatment-sec sec-type="description" id="SECID0ECWAG"><title>Description.</title><p><bold>Female (holotype).</bold> Habitus as in Fig. <xref ref-type="fig" rid="F7">7A</xref>. Total length 4.97. Prosoma 1.81 long, 1.32 wide; opisthosoma 3.16 long, 2.14 wide. Eye sizes and interdistances: <abbrev xmlns:xlink="http://www.w3.org/1999/xlink" xlink:title="anterior median eye" id="ABBRID0EOWAG" xlink:type="simple">AME</abbrev> 0.07, <abbrev xmlns:xlink="http://www.w3.org/1999/xlink" xlink:title="anterior lateral eye" id="ABBRID0ESWAG" xlink:type="simple">ALE</abbrev> 0.10, <abbrev xmlns:xlink="http://www.w3.org/1999/xlink" xlink:title="posterior median eye" id="ABBRID0EWWAG" xlink:type="simple">PME</abbrev> 0.08, <abbrev xmlns:xlink="http://www.w3.org/1999/xlink" xlink:title="posterior lateral eye" id="ABBRID0E1WAG" xlink:type="simple">PLE</abbrev> 0.08; <abbrev xmlns:xlink="http://www.w3.org/1999/xlink" xlink:title="anterior median eye" id="ABBRID0E5WAG" xlink:type="simple">AME</abbrev>–<abbrev xmlns:xlink="http://www.w3.org/1999/xlink" xlink:title="anterior median eye" id="ABBRID0ECXAG" xlink:type="simple">AME</abbrev> 0.07, <abbrev xmlns:xlink="http://www.w3.org/1999/xlink" xlink:title="anterior median eye" id="ABBRID0EGXAG" xlink:type="simple">AME</abbrev>–<abbrev xmlns:xlink="http://www.w3.org/1999/xlink" xlink:title="anterior lateral eye" id="ABBRID0EKXAG" xlink:type="simple">ALE</abbrev> 0.05, <abbrev xmlns:xlink="http://www.w3.org/1999/xlink" xlink:title="posterior median eye" id="ABBRID0EOXAG" xlink:type="simple">PME</abbrev>–<abbrev xmlns:xlink="http://www.w3.org/1999/xlink" xlink:title="posterior median eye" id="ABBRID0ESXAG" xlink:type="simple">PME</abbrev> 0.12, <abbrev xmlns:xlink="http://www.w3.org/1999/xlink" xlink:title="posterior median eye" id="ABBRID0EWXAG" xlink:type="simple">PME</abbrev>–<abbrev xmlns:xlink="http://www.w3.org/1999/xlink" xlink:title="posterior lateral eye" id="ABBRID0E1XAG" xlink:type="simple">PLE</abbrev> 0.09, <abbrev xmlns:xlink="http://www.w3.org/1999/xlink" xlink:title="anterior lateral eye" id="ABBRID0E5XAG" xlink:type="simple">ALE</abbrev>–<abbrev xmlns:xlink="http://www.w3.org/1999/xlink" xlink:title="posterior lateral eye" id="ABBRID0ECYAG" xlink:type="simple">PLE</abbrev> 0.05. MOA 0.21 long, anterior width 0.20, posterior width 0.27. Clypeus height 0.10. Chelicerae with 5 promarginal and 3 retromarginal teeth. Leg measurements: I 3.03 (0.93, 1.07, 0.63, 0.40); II 2.62 (0.82, 0.90, 0.56, 0.34); III 2.29(0.69, 0.76, 0.52, 0.32); IV 3.26 (0.97, 1.09, 0.78, 0.42). Leg formula: 4123.</p><p><bold><italic>Epigyne</italic></bold> (Figs <xref ref-type="fig" rid="F6">6A, B</xref>, <xref ref-type="fig" rid="F7">7B, C</xref>). Copulatory openings cochleate. Copulatory ducts e-shaped; strongly sclerotized part forming almost semicircle and 6 times longer than length of weakly sclerotized part. Spermathecae small, nearly pear-shaped; space between spermathecae twice as wide as diameter of spermathecae.</p><p><bold>Male.</bold> Unknown.</p></tp:treatment-sec><tp:treatment-sec sec-type="distribution" id="SECID0EZYAG"><title>Distribution.</title><p>Known only from the type locality, Hebei, China (Fig. <xref ref-type="fig" rid="F16">16</xref>).</p></tp:treatment-sec><tp:treatment-sec><!--Section generated to contain objects referenced in tp:taxon-treatment.--><fig id="F16" position="float" orientation="portrait"><object-id xmlns:xlink="http://www.w3.org/1999/xlink" content-type="doi" xlink:type="simple">10.3897/zookeys.1185.107005.figure16</object-id><object-id xmlns:xlink="http://www.w3.org/1999/xlink" content-type="arpha" xlink:type="simple">7904B779-6A43-5C4C-B49B-608BCC515811</object-id><label>Figure 16.</label><caption><p>Distribution of <italic><tp:taxon-name><tp:taxon-name-part taxon-name-part-type="genus" reg="Tricholathys">Tricholathys</tp:taxon-name-part></tp:taxon-name></italic> in China.</p></caption><graphic xmlns:xlink="http://www.w3.org/1999/xlink" xlink:href="zookeys-1185-255_article-107005__-g016.jpg" position="float" orientation="portrait" xlink:type="simple" id="oo_944666.jpg"><uri content-type="original_file" xlink:type="simple">https://binary.pensoft.net/fig/944666</uri></graphic></fig><fig id="F2" position="float" orientation="portrait"><object-id xmlns:xlink="http://www.w3.org/1999/xlink" content-type="doi" xlink:type="simple">10.3897/zookeys.1185.107005.figure2</object-id><object-id xmlns:xlink="http://www.w3.org/1999/xlink" content-type="arpha" xlink:type="simple">1F3F68C7-AA16-509F-BBDA-C8074D95EF34</object-id><label>Figure 2.</label><caption><p><italic><tp:taxon-name><tp:taxon-name-part taxon-name-part-type="genus" reg="Tricholathys">Tricholathys</tp:taxon-name-part><tp:taxon-name-part taxon-name-part-type="species" reg="burangensis">burangensis</tp:taxon-name-part></tp:taxon-name></italic> sp. nov. <bold>A, B</bold> holotype male <bold>C, D</bold> paratype female <bold>A</bold> left male palp, ventral view <bold>B</bold> left male palp, retrolateral view <bold>C</bold> epigyne, ventral view <bold>D</bold> epigyne, dorsal view. Abbreviations: AA = anterior arm of conductor; CD = copulatory duct; CO = copulatory opening; Em = embolus; FD = fertilization duct; PA = posterior arm of conductor; RTA = retrolaterial tibial apophysis; Sp = spermatheca.</p></caption><graphic xmlns:xlink="http://www.w3.org/1999/xlink" xlink:href="zookeys-1185-255_article-107005__-g002.jpg" position="float" orientation="portrait" xlink:type="simple" id="oo_944652.jpg"><uri content-type="original_file" xlink:type="simple">https://binary.pensoft.net/fig/944652</uri></graphic></fig><fig id="F3" position="float" orientation="portrait"><object-id xmlns:xlink="http://www.w3.org/1999/xlink" content-type="doi" xlink:type="simple">10.3897/zookeys.1185.107005.figure3</object-id><object-id xmlns:xlink="http://www.w3.org/1999/xlink" content-type="arpha" xlink:type="simple">ADF7E148-8C39-522B-BC63-F186A7CD862F</object-id><label>Figure 3.</label><caption><p><italic><tp:taxon-name><tp:taxon-name-part taxon-name-part-type="genus" reg="Tricholathys">Tricholathys</tp:taxon-name-part><tp:taxon-name-part taxon-name-part-type="species" reg="burangensis">burangensis</tp:taxon-name-part></tp:taxon-name></italic> sp. nov. <bold>A, C–E</bold> holotype male <bold>B, F, G</bold> paratype female <bold>A</bold> male habitus, dorsal view <bold>B</bold> female habitus, dorsal view <bold>C</bold> left male palp, prolateral view <bold>D</bold> same, ventral view <bold>E</bold> same, retrolateral view <bold>F</bold> epigyne, ventral view <bold>G</bold> same, dorsal view.</p></caption><graphic xmlns:xlink="http://www.w3.org/1999/xlink" xlink:href="zookeys-1185-255_article-107005__-g003.jpg" position="float" orientation="portrait" xlink:type="simple" id="oo_944653.jpg"><uri content-type="original_file" xlink:type="simple">https://binary.pensoft.net/fig/944653</uri></graphic></fig></tp:treatment-sec></tp:taxon-treatment>
