# Supplementary material for: ﻿The first record of Tricholathys Chamberlin & Ivie, 1935 (Araneae, Dictynidae) from China, with a new combination and descriptions of seven new species
Source: Zookeys. 2023 Nov 29;1185:255–67. doi: 10.3897/zookeys.1185.107005 (PMC10701746; doi:10.3897/zookeys.1185.107005)
Supplement: XML Treatment for Tricholathys relictoides [file zookeys.1185.107005-treatment7.xml]

<!DOCTYPE tp:taxon-treatment
  PUBLIC "-//TaxonX//DTD Taxonomic Treatment Publishing DTD v0 20100105//EN" "tax-treatment-NSO.dtd">
<tp:taxon-treatment xmlns:tp="http://www.plazi.org/taxpub"><tp:treatment-meta><kwd-group><label>Taxon classification</label><kwd>
                <named-content content-type="kingdom">Animalia</named-content>
              </kwd><kwd>
                <named-content content-type="order">Araneae</named-content>
              </kwd><kwd>
                <named-content content-type="family">Dictynidae</named-content>
              </kwd></kwd-group><mixed-citation publication-type="journal"><person-group><name><surname>Wang</surname><given-names>Lu-Yu</given-names></name><name><surname>Peng</surname><given-names>Xian-Jin</given-names></name><name><surname>Zhang</surname><given-names>Zhi-Sheng</given-names></name></person-group><article-title>﻿The first record of <italic><tp:taxon-name><tp:taxon-name-part taxon-name-part-type="genus" reg="Tricholathys">Tricholathys</tp:taxon-name-part></tp:taxon-name></italic> Chamberlin &amp; Ivie, 1935 (<tp:taxon-name><tp:taxon-name-part taxon-name-part-type="order">Araneae</tp:taxon-name-part></tp:taxon-name>, <tp:taxon-name><tp:taxon-name-part taxon-name-part-type="family">Dictynidae</tp:taxon-name-part></tp:taxon-name>) from China, with a new combination and descriptions of seven new species</article-title><source>Zookeys</source><day>29</day><month>11</month><year>2023</year><volume>1185</volume><fpage>255</fpage><lpage>267</lpage><pub-id pub-id-type="doi">10.3897/zookeys.1185.107005</pub-id></mixed-citation></tp:treatment-meta><tp:nomenclature><label>﻿</label><tp:taxon-name>
              <object-id xmlns:xlink="http://www.w3.org/1999/xlink" content-type="arpha" xlink:type="simple">FB5A0325-AE3B-5422-AB19-6FF5C97E3311</object-id>
              <tp:taxon-name-part taxon-name-part-type="genus" reg="Tricholathys">Tricholathys</tp:taxon-name-part>
              <tp:taxon-name-part taxon-name-part-type="species" reg="relictoides">relictoides</tp:taxon-name-part>
              <object-id xmlns:xlink="http://www.w3.org/1999/xlink" content-type="zoobank" xlink:type="simple">https://zoobank.org/74B37D38-8684-4C7C-9E6C-E38BF50D31BB</object-id>
            </tp:taxon-name><tp:taxon-authority>sp. nov. (类残毛隐蛛)</tp:taxon-authority><xref ref-type="fig" rid="F10">Figs 10</xref><xref ref-type="fig" rid="F11">, 11</xref><xref ref-type="fig" rid="F16">, 16</xref></tp:nomenclature><tp:treatment-sec sec-type="type material" id="SECID0EYJBG"><title>Type materials.</title><p><bold><italic>Holotype</italic> male</bold>: China, Xinjiang, Hami City, Barkol, <named-content xmlns:xlink="http://www.w3.org/1999/xlink" content-type="dwc:verbatimCoordinates" xlink:type="simple"><named-content content-type="geo-json" specific-use="{&#34;type&#34;:&#34;Point&#34;,&#34;coordinates&#34;:[93.279167,43.281944]}" id="NCID0EGKBG" xlink:type="simple">43°16′55″N, 93°16′45″E</named-content></named-content>, spruce forests, 9 September 1992, M.J. Song and N.L. Zhou leg. (<abbrev xmlns:xlink="http://www.w3.org/1999/xlink" xlink:title="Collection of Spiders, School of Life Sciences, Southwest University" id="ABBRID0ELKBG" xlink:type="simple">SWUC</abbrev>-T-DI-11-01). <bold><italic>Paratypes</italic></bold>: 1 male and 4 females (<abbrev xmlns:xlink="http://www.w3.org/1999/xlink" xlink:title="Collection of Spiders, School of Life Sciences, Southwest University" id="ABBRID0ESKBG" xlink:type="simple">SWUC</abbrev>-T-DI-10-02~06), with same data as holotype.</p></tp:treatment-sec><tp:treatment-sec sec-type="etymology" id="SECID0EWKBG"><title>Etymology.</title><p>The specific name is taken from the similarity to <italic><tp:taxon-name><tp:taxon-name-part taxon-name-part-type="genus" reg="Tricholathys">T.</tp:taxon-name-part><tp:taxon-name-part taxon-name-part-type="species" reg="relicta">relicta</tp:taxon-name-part></tp:taxon-name></italic> (Ovtchinnikov, 2001).</p></tp:treatment-sec><tp:treatment-sec sec-type="diagnosis" id="SECID0EHLBG"><title>Diagnosis.</title><p>This new species is similar to the Central Asian species, <italic><tp:taxon-name><tp:taxon-name-part taxon-name-part-type="genus" reg="Tricholathys">T.</tp:taxon-name-part><tp:taxon-name-part taxon-name-part-type="species" reg="relicta">relicta</tp:taxon-name-part></tp:taxon-name></italic> (see <xref ref-type="bibr" rid="B6">Ovtchinnikov 2001</xref>: 7, figs 1–4) in having the same number of spines on the tip of cymbium, the embolus originating at about 9:00 o’clock, the anterior arm of the conductor gradually tapering and terminating at about the 11:00 o’clock position, the posterior arm of the conductor spiral and much longer than the anterior arm, the copulatory openings large, with a relatively narrow space between them, and the weakly sclerotized part of the copulatory duct S-shaped; the new species differs from <italic><tp:taxon-name><tp:taxon-name-part taxon-name-part-type="genus" reg="Tricholathys">T.</tp:taxon-name-part><tp:taxon-name-part taxon-name-part-type="species" reg="relicta">relicta</tp:taxon-name-part></tp:taxon-name></italic> in having the end of the retrolateral tibial apophysis arc-shaped (vs flattened), the spines on the tip of the cymbium in different positions, the posterior arm of the conductor distinctly hook-like (vs slightly curved) (Figs <xref ref-type="fig" rid="F10">10A, B</xref>, <xref ref-type="fig" rid="F11">11E–G</xref>), and the spermathecae pear-shaped (vs irregularly shaped) (Figs <xref ref-type="fig" rid="F10">10D</xref>, <xref ref-type="fig" rid="F11">11I</xref>). Additionally, the new species has an undivided cribellum (female) or reduced cribellum (male) (Figs <xref ref-type="fig" rid="F11">11C, D</xref>), instead of having a reduced cribellum in both sexes, as in <italic><tp:taxon-name><tp:taxon-name-part taxon-name-part-type="genus" reg="Tricholathys">T.</tp:taxon-name-part><tp:taxon-name-part taxon-name-part-type="species" reg="relicta">relicta</tp:taxon-name-part></tp:taxon-name></italic>. Besides that, the new species is also similar to <italic><tp:taxon-name><tp:taxon-name-part taxon-name-part-type="genus" reg="Tricholathys">T.</tp:taxon-name-part><tp:taxon-name-part taxon-name-part-type="species" reg="lhunzeensis">lhunzeensis</tp:taxon-name-part></tp:taxon-name></italic> sp. nov. (Figs <xref ref-type="fig" rid="F8">8A–D</xref>, <xref ref-type="fig" rid="F9">9C–G</xref>), but it differs from the latter by the length of the posterior arm of the conductor (as long as the embolus in the new species, vs half the length of embolus in <italic><tp:taxon-name><tp:taxon-name-part taxon-name-part-type="genus" reg="Tricholathys">T.</tp:taxon-name-part><tp:taxon-name-part taxon-name-part-type="species" reg="lhunzeensis">lhunzeensis</tp:taxon-name-part></tp:taxon-name></italic>), the hook-shaped end of the conductor (vs sharp end) (Figs <xref ref-type="fig" rid="F10">10A, B</xref>, <xref ref-type="fig" rid="F11">11E–G</xref>), the large copulatory openings with narrow space between them (vs small, widely spaced copulatory openings), and the S-shaped copulatory ducts (vs comma-shaped) (Figs <xref ref-type="fig" rid="F10">10C, D</xref>, <xref ref-type="fig" rid="F11">11H, I</xref>).</p></tp:treatment-sec><tp:treatment-sec sec-type="description" id="SECID0EUOBG"><title>Description.</title><p><bold>Male (holotype).</bold> Habitus as in Fig. <xref ref-type="fig" rid="F10">10A</xref>. Total length 6.48 (5.90 in a sole paratype male). Prosoma 3.18 long, 2.35 wide; opisthosoma 3.55 long, 2.35 wide. Eye sizes and interdistances: <abbrev xmlns:xlink="http://www.w3.org/1999/xlink" xlink:title="anterior median eye" id="ABBRID0EAPBG" xlink:type="simple">AME</abbrev> 0.10, <abbrev xmlns:xlink="http://www.w3.org/1999/xlink" xlink:title="anterior lateral eye" id="ABBRID0EEPBG" xlink:type="simple">ALE</abbrev> 0.13, <abbrev xmlns:xlink="http://www.w3.org/1999/xlink" xlink:title="posterior median eye" id="ABBRID0EIPBG" xlink:type="simple">PME</abbrev> 0.10, <abbrev xmlns:xlink="http://www.w3.org/1999/xlink" xlink:title="posterior lateral eye" id="ABBRID0EMPBG" xlink:type="simple">PLE</abbrev> 011; <abbrev xmlns:xlink="http://www.w3.org/1999/xlink" xlink:title="anterior median eye" id="ABBRID0EQPBG" xlink:type="simple">AME</abbrev>–<abbrev xmlns:xlink="http://www.w3.org/1999/xlink" xlink:title="anterior median eye" id="ABBRID0EUPBG" xlink:type="simple">AME</abbrev> 0.11, <abbrev xmlns:xlink="http://www.w3.org/1999/xlink" xlink:title="anterior median eye" id="ABBRID0EYPBG" xlink:type="simple">AME</abbrev>–<abbrev xmlns:xlink="http://www.w3.org/1999/xlink" xlink:title="anterior lateral eye" id="ABBRID0E3PBG" xlink:type="simple">ALE</abbrev> 0.09, <abbrev xmlns:xlink="http://www.w3.org/1999/xlink" xlink:title="posterior median eye" id="ABBRID0EAQBG" xlink:type="simple">PME</abbrev>–<abbrev xmlns:xlink="http://www.w3.org/1999/xlink" xlink:title="posterior median eye" id="ABBRID0EEQBG" xlink:type="simple">PME</abbrev> 0.17, <abbrev xmlns:xlink="http://www.w3.org/1999/xlink" xlink:title="posterior median eye" id="ABBRID0EIQBG" xlink:type="simple">PME</abbrev>–<abbrev xmlns:xlink="http://www.w3.org/1999/xlink" xlink:title="posterior lateral eye" id="ABBRID0EMQBG" xlink:type="simple">PLE</abbrev> 0.19, <abbrev xmlns:xlink="http://www.w3.org/1999/xlink" xlink:title="anterior lateral eye" id="ABBRID0EQQBG" xlink:type="simple">ALE</abbrev>–<abbrev xmlns:xlink="http://www.w3.org/1999/xlink" xlink:title="posterior lateral eye" id="ABBRID0EUQBG" xlink:type="simple">PLE</abbrev> 0.08. MOA 0.34 long, anterior width 0.30, posterior width 0.39. Clypeus height 0.18. Chelicerae with 4 promarginal and 3 retromarginal teeth. Leg measurements: I 8.70 (2.42, 3.21, 1.95, 1.12); II 7.25 (1.99, 2.61, 1.63, 1.02); III 6.17 (1.73, 2.10, 1.43, 0.91); IV 8.61 (2.21, 3.12, 2.22, 1.06). Leg formula: 1423. Dorsum of opisthosoma with blackish cardiac mark. Cribellum reduced.</p><p><bold><italic>Palp</italic></bold> (Figs <xref ref-type="fig" rid="F10">10A, B</xref>, <xref ref-type="fig" rid="F11">11E–G</xref>). Tip of cymbium with 3 spines. Anterior arm of conductor tapering gradually and terminating at about 11:00 o’clock; posterior arm terminating in spiral, distal part as long as embolus, with a hook-shaped tip. Embolus originating at about 9:00 o’clock position.</p><p><bold>Female (paratype).</bold> Habitus as in Fig. <xref ref-type="fig" rid="F10">10B</xref>. Total length 6.45 (6.33–7.97 in other paratype females). Prosoma 2.69 long, 1.94 wide; opisthosoma 3.88 long, 2.40 wide. Eye sizes and interdistances: <abbrev xmlns:xlink="http://www.w3.org/1999/xlink" xlink:title="anterior median eye" id="ABBRID0EPRBG" xlink:type="simple">AME</abbrev> 0.10, <abbrev xmlns:xlink="http://www.w3.org/1999/xlink" xlink:title="anterior lateral eye" id="ABBRID0ETRBG" xlink:type="simple">ALE</abbrev> 0.13, <abbrev xmlns:xlink="http://www.w3.org/1999/xlink" xlink:title="posterior median eye" id="ABBRID0EXRBG" xlink:type="simple">PME</abbrev> 0.10, <abbrev xmlns:xlink="http://www.w3.org/1999/xlink" xlink:title="posterior lateral eye" id="ABBRID0E2RBG" xlink:type="simple">PLE</abbrev>, 0.10; <abbrev xmlns:xlink="http://www.w3.org/1999/xlink" xlink:title="anterior median eye" id="ABBRID0E6RBG" xlink:type="simple">AME</abbrev>–<abbrev xmlns:xlink="http://www.w3.org/1999/xlink" xlink:title="anterior median eye" id="ABBRID0EDSBG" xlink:type="simple">AME</abbrev> 0.11, <abbrev xmlns:xlink="http://www.w3.org/1999/xlink" xlink:title="anterior median eye" id="ABBRID0EHSBG" xlink:type="simple">AME</abbrev>–<abbrev xmlns:xlink="http://www.w3.org/1999/xlink" xlink:title="anterior lateral eye" id="ABBRID0ELSBG" xlink:type="simple">ALE</abbrev> 0.07, <abbrev xmlns:xlink="http://www.w3.org/1999/xlink" xlink:title="posterior median eye" id="ABBRID0EPSBG" xlink:type="simple">PME</abbrev>–<abbrev xmlns:xlink="http://www.w3.org/1999/xlink" xlink:title="posterior median eye" id="ABBRID0ETSBG" xlink:type="simple">PME</abbrev> 0.15, <abbrev xmlns:xlink="http://www.w3.org/1999/xlink" xlink:title="posterior median eye" id="ABBRID0EXSBG" xlink:type="simple">PME</abbrev>–<abbrev xmlns:xlink="http://www.w3.org/1999/xlink" xlink:title="posterior lateral eye" id="ABBRID0E2SBG" xlink:type="simple">PLE</abbrev> 0.14, <abbrev xmlns:xlink="http://www.w3.org/1999/xlink" xlink:title="anterior lateral eye" id="ABBRID0E6SBG" xlink:type="simple">ALE</abbrev>–<abbrev xmlns:xlink="http://www.w3.org/1999/xlink" xlink:title="posterior lateral eye" id="ABBRID0EDTBG" xlink:type="simple">PLE</abbrev> 0.06. MOA 0.27 long, anterior width 0.29, posterior width 0.35. Clypeus height 0.18. Leg measurements: I 6.45 (1.86, 2.35, 1.40, 0.84); II 5.56 (1.62, 1.94, 1.26, 0.74); III 5.20 (1.55, 1.66, 1.20, 0.79); IV 6.92 (1.88, 2.49, 1.64, 0.91). Leg formula: 4123. Cribellum undivided (Fig. <xref ref-type="fig" rid="F11">11C</xref>).</p><p><bold><italic>Epigyne</italic></bold> (Figs <xref ref-type="fig" rid="F10">10C, D</xref>, <xref ref-type="fig" rid="F11">11H–I</xref>). Copulatory openings large, almost oval. Weakly sclerotized part of copulatory ducts S-shaped, nearly forming a circle first and then extending posteriorly, about 3 times longer than length of strongly sclerotized part. Spermathecae small, pear-shaped.</p></tp:treatment-sec><tp:treatment-sec sec-type="distribution" id="SECID0E1TBG"><title>Distribution.</title><p>Known only from the type locality, Xinjiang, China (Fig. <xref ref-type="fig" rid="F16">16</xref>).</p></tp:treatment-sec><tp:treatment-sec><!--Section generated to contain objects referenced in tp:taxon-treatment.--><fig id="F10" position="float" orientation="portrait"><object-id xmlns:xlink="http://www.w3.org/1999/xlink" content-type="doi" xlink:type="simple">10.3897/zookeys.1185.107005.figure10</object-id><object-id xmlns:xlink="http://www.w3.org/1999/xlink" content-type="arpha" xlink:type="simple">418874EC-05A5-553B-9FB8-3588BB684910</object-id><label>Figure 10.</label><caption><p><italic><tp:taxon-name><tp:taxon-name-part taxon-name-part-type="genus" reg="Tricholathys">Tricholathys</tp:taxon-name-part><tp:taxon-name-part taxon-name-part-type="species" reg="relictoides">relictoides</tp:taxon-name-part></tp:taxon-name></italic> sp. nov. <bold>A, B</bold> holotype male <bold>C, D</bold> paratype female <bold>A</bold> left male palp, ventral view <bold>B</bold> same, retrolateral view <bold>C</bold> epigyne, ventral view <bold>D</bold> same, dorsal view. Abbreviations: AA = anterior arm of conductor; CD = copulatory duct; CO = copulatory opening; Em = embolus; FD = fertilization duct; PA = posterior arm of conductor; RTA = retrolaterial tibial apophysis; Sp = spermatheca.</p></caption><graphic xmlns:xlink="http://www.w3.org/1999/xlink" xlink:href="zookeys-1185-255_article-107005__-g010.jpg" position="float" orientation="portrait" xlink:type="simple" id="oo_944660.jpg"><uri content-type="original_file" xlink:type="simple">https://binary.pensoft.net/fig/944660</uri></graphic></fig><fig id="F11" position="float" orientation="portrait"><object-id xmlns:xlink="http://www.w3.org/1999/xlink" content-type="doi" xlink:type="simple">10.3897/zookeys.1185.107005.figure11</object-id><object-id xmlns:xlink="http://www.w3.org/1999/xlink" content-type="arpha" xlink:type="simple">7FCB6199-27E7-5CFF-8579-138B2B3354D3</object-id><label>Figure 11.</label><caption><p><italic><tp:taxon-name><tp:taxon-name-part taxon-name-part-type="genus" reg="Tricholathys">Tricholathys</tp:taxon-name-part><tp:taxon-name-part taxon-name-part-type="species" reg="relictoides">relictoides</tp:taxon-name-part></tp:taxon-name></italic> sp. nov. <bold>A, C–E</bold> holotype male <bold>B, F, G</bold> paratype female <bold>A</bold> male habitus, dorsal view <bold>B</bold> female habitus, dorsal view <bold>C</bold> left male palp, prolateral view <bold>D</bold> same, ventral view <bold>E</bold> same, retrolateral view <bold>F</bold> epigyne, ventral view <bold>G</bold> same, dorsal view.</p></caption><graphic xmlns:xlink="http://www.w3.org/1999/xlink" xlink:href="zookeys-1185-255_article-107005__-g011.jpg" position="float" orientation="portrait" xlink:type="simple" id="oo_944661.jpg"><uri content-type="original_file" xlink:type="simple">https://binary.pensoft.net/fig/944661</uri></graphic></fig><fig id="F16" position="float" orientation="portrait"><object-id xmlns:xlink="http://www.w3.org/1999/xlink" content-type="doi" xlink:type="simple">10.3897/zookeys.1185.107005.figure16</object-id><object-id xmlns:xlink="http://www.w3.org/1999/xlink" content-type="arpha" xlink:type="simple">7904B779-6A43-5C4C-B49B-608BCC515811</object-id><label>Figure 16.</label><caption><p>Distribution of <italic><tp:taxon-name><tp:taxon-name-part taxon-name-part-type="genus" reg="Tricholathys">Tricholathys</tp:taxon-name-part></tp:taxon-name></italic> in China.</p></caption><graphic xmlns:xlink="http://www.w3.org/1999/xlink" xlink:href="zookeys-1185-255_article-107005__-g016.jpg" position="float" orientation="portrait" xlink:type="simple" id="oo_944666.jpg"><uri content-type="original_file" xlink:type="simple">https://binary.pensoft.net/fig/944666</uri></graphic></fig><fig id="F8" position="float" orientation="portrait"><object-id xmlns:xlink="http://www.w3.org/1999/xlink" content-type="doi" xlink:type="simple">10.3897/zookeys.1185.107005.figure8</object-id><object-id xmlns:xlink="http://www.w3.org/1999/xlink" content-type="arpha" xlink:type="simple">B882EA09-A8D2-588D-BA3D-4187087D02F2</object-id><label>Figure 8.</label><caption><p><italic><tp:taxon-name><tp:taxon-name-part taxon-name-part-type="genus" reg="Tricholathys">Tricholathys</tp:taxon-name-part><tp:taxon-name-part taxon-name-part-type="species" reg="lhunzeensis">lhunzeensis</tp:taxon-name-part></tp:taxon-name></italic> sp. nov. <bold>A, B</bold> holotype male <bold>C, D</bold> paratype female <bold>A</bold> left male palp, ventral view <bold>B</bold> same, retrolateral view <bold>C</bold> epigyne, ventral view <bold>D</bold> same, dorsal view. Abbreviations: AA = anterior arm of conductor; CD = copulatory duct; CO = copulatory opening; Em = embolus; FD = fertilization duct; PA = posterior arm of conductor; RTA = retrolaterial tibial apophysis; Sp = spermatheca.</p></caption><graphic xmlns:xlink="http://www.w3.org/1999/xlink" xlink:href="zookeys-1185-255_article-107005__-g008.jpg" position="float" orientation="portrait" xlink:type="simple" id="oo_944658.jpg"><uri content-type="original_file" xlink:type="simple">https://binary.pensoft.net/fig/944658</uri></graphic></fig><fig id="F9" position="float" orientation="portrait"><object-id xmlns:xlink="http://www.w3.org/1999/xlink" content-type="doi" xlink:type="simple">10.3897/zookeys.1185.107005.figure9</object-id><object-id xmlns:xlink="http://www.w3.org/1999/xlink" content-type="arpha" xlink:type="simple">DDC63F6E-7F8F-5EA4-B401-28898D30C845</object-id><label>Figure 9.</label><caption><p><italic><tp:taxon-name><tp:taxon-name-part taxon-name-part-type="genus" reg="Tricholathys">Tricholathys</tp:taxon-name-part><tp:taxon-name-part taxon-name-part-type="species" reg="lhunzeensis">lhunzeensis</tp:taxon-name-part></tp:taxon-name></italic> sp. nov. <bold>A, C–E</bold> holotype male <bold>B, F, G</bold> paratype female <bold>A</bold> male habitus, dorsal view <bold>B</bold> female habitus, dorsal view <bold>C</bold> left male palp, prolateral view <bold>D</bold> same, ventral view <bold>E</bold> same, retrolateral view <bold>F</bold> epigyne, ventral view <bold>G</bold> same, dorsal view.</p></caption><graphic xmlns:xlink="http://www.w3.org/1999/xlink" xlink:href="zookeys-1185-255_article-107005__-g009.jpg" position="float" orientation="portrait" xlink:type="simple" id="oo_944659.jpg"><uri content-type="original_file" xlink:type="simple">https://binary.pensoft.net/fig/944659</uri></graphic></fig></tp:treatment-sec><ref-list><ref id="B6"><mixed-citation xmlns:xlink="http://www.w3.org/1999/xlink" xlink:type="simple"><person-group><name name-style="western"><surname>Ovtchinnikov</surname><given-names>SV</given-names></name></person-group> (<year>2001</year>) <article-title>Ecribellate <italic><tp:taxon-name><tp:taxon-name-part taxon-name-part-type="genus">Tricholathys</tp:taxon-name-part><tp:taxon-name-part taxon-name-part-type="species">relicta</tp:taxon-name-part></tp:taxon-name></italic> sp. n. (<tp:taxon-name><tp:taxon-name-part taxon-name-part-type="order">Araneae</tp:taxon-name-part></tp:taxon-name>: <tp:taxon-name><tp:taxon-name-part taxon-name-part-type="family">Dictynidae</tp:taxon-name-part></tp:taxon-name>: <tp:taxon-name><tp:taxon-name-part taxon-name-part-type="subfamily">Tricholathysinae</tp:taxon-name-part></tp:taxon-name>) from Kyrghyzstan.</article-title><source>Tethys Entomological Research</source><volume>3</volume>: <fpage>7</fpage>–<lpage>10</lpage>.</mixed-citation></ref></ref-list></tp:taxon-treatment>
