# Supplementary material for: ﻿The first record of Tricholathys Chamberlin & Ivie, 1935 (Araneae, Dictynidae) from China, with a new combination and descriptions of seven new species
Source: Zookeys. 2023 Nov 29;1185:255–67. doi: 10.3897/zookeys.1185.107005 (PMC10701746; doi:10.3897/zookeys.1185.107005)
Supplement: XML Treatment for Tricholathys serrata [file zookeys.1185.107005-treatment8.xml]

<!DOCTYPE tp:taxon-treatment
  PUBLIC "-//TaxonX//DTD Taxonomic Treatment Publishing DTD v0 20100105//EN" "tax-treatment-NSO.dtd">
<tp:taxon-treatment xmlns:tp="http://www.plazi.org/taxpub"><tp:treatment-meta><kwd-group><label>Taxon classification</label><kwd>
                <named-content content-type="kingdom">Animalia</named-content>
              </kwd><kwd>
                <named-content content-type="order">Araneae</named-content>
              </kwd><kwd>
                <named-content content-type="family">Dictynidae</named-content>
              </kwd></kwd-group><mixed-citation publication-type="journal"><person-group><name><surname>Wang</surname><given-names>Lu-Yu</given-names></name><name><surname>Peng</surname><given-names>Xian-Jin</given-names></name><name><surname>Zhang</surname><given-names>Zhi-Sheng</given-names></name></person-group><article-title>﻿The first record of <italic><tp:taxon-name><tp:taxon-name-part taxon-name-part-type="genus" reg="Tricholathys">Tricholathys</tp:taxon-name-part></tp:taxon-name></italic> Chamberlin &amp; Ivie, 1935 (<tp:taxon-name><tp:taxon-name-part taxon-name-part-type="order">Araneae</tp:taxon-name-part></tp:taxon-name>, <tp:taxon-name><tp:taxon-name-part taxon-name-part-type="family">Dictynidae</tp:taxon-name-part></tp:taxon-name>) from China, with a new combination and descriptions of seven new species</article-title><source>Zookeys</source><day>29</day><month>11</month><year>2023</year><volume>1185</volume><fpage>255</fpage><lpage>267</lpage><pub-id pub-id-type="doi">10.3897/zookeys.1185.107005</pub-id></mixed-citation></tp:treatment-meta><tp:nomenclature><label>﻿</label><tp:taxon-name>
              <object-id xmlns:xlink="http://www.w3.org/1999/xlink" content-type="arpha" xlink:type="simple">7A706798-0C52-5F2F-8210-8BC090A83215</object-id>
              <tp:taxon-name-part taxon-name-part-type="genus" reg="Tricholathys">Tricholathys</tp:taxon-name-part>
              <tp:taxon-name-part taxon-name-part-type="species" reg="serrata">serrata</tp:taxon-name-part>
              <object-id xmlns:xlink="http://www.w3.org/1999/xlink" content-type="zoobank" xlink:type="simple">https://zoobank.org/876FAB03-A845-4859-97D9-8DABBC3FDFD1</object-id>
            </tp:taxon-name><tp:taxon-authority>sp. nov. (齿状毛隐蛛)</tp:taxon-authority><xref ref-type="fig" rid="F12">Figs 12</xref><xref ref-type="fig" rid="F13">, 13</xref><xref ref-type="fig" rid="F16">, 16</xref></tp:nomenclature><tp:treatment-sec sec-type="type material" id="SECID0EZVBG"><title>Type materials.</title><p><bold><italic>Holotype</italic> male</bold>: China, Tibet, Gemucuo, <named-content xmlns:xlink="http://www.w3.org/1999/xlink" content-type="dwc:verbatimCoordinates" xlink:type="simple"><named-content content-type="geo-json" specific-use="{&#34;type&#34;:&#34;Point&#34;,&#34;coordinates&#34;:[85.821944,33.657500]}" id="NCID0EHWBG" xlink:type="simple">33°39′27″N, 85°49′19″E</named-content></named-content>, September 1990 (<abbrev xmlns:xlink="http://www.w3.org/1999/xlink" xlink:title="Collection of Spiders, School of Life Sciences, Southwest University" id="ABBRID0EMWBG" xlink:type="simple">SWUC</abbrev>-T-DI-12-01). <bold><italic>Paratypes</italic></bold>: 2 females (<abbrev xmlns:xlink="http://www.w3.org/1999/xlink" xlink:title="Collection of Spiders, School of Life Sciences, Southwest University" id="ABBRID0ETWBG" xlink:type="simple">SWUC</abbrev>-T-DI-12-02~03), with same data as holotype.</p></tp:treatment-sec><tp:treatment-sec sec-type="etymology" id="SECID0EXWBG"><title>Etymology.</title><p>The specific epithet comes from the Latin adjective <italic>serratus</italic>, meaning “serrated” and refers to the shape of the posterior arm of the conductor; the gender is feminine (<italic>serrata</italic>).</p></tp:treatment-sec><tp:treatment-sec sec-type="diagnosis" id="SECID0EBXBG"><title>Diagnosis.</title><p>This species can be distinguished from all congeners by the bifurcated tip of the posterior arm of the conductor (Figs <xref ref-type="fig" rid="F12">12A, B</xref>, <xref ref-type="fig" rid="F13">13C–E</xref>), the very short tibia, the rounded tip of retrolateral tibial apophysis, the short, almost straight copulatory ducts which originate from the mesal part of the epigynal plate, and the spermathecae which is wider than long (Figs <xref ref-type="fig" rid="F12">12C, D</xref>, <xref ref-type="fig" rid="F13">13F, G</xref>).</p><fig id="F12" position="float" orientation="portrait"><object-id xmlns:xlink="http://www.w3.org/1999/xlink" content-type="doi" xlink:type="simple">10.3897/zookeys.1185.107005.figure12</object-id><object-id xmlns:xlink="http://www.w3.org/1999/xlink" content-type="arpha" xlink:type="simple">4D3A0C90-CC93-5C18-8EAC-D437DDB71FAA</object-id><label>Figure 12.</label><caption><p><italic><tp:taxon-name><tp:taxon-name-part taxon-name-part-type="genus" reg="Tricholathys">Tricholathys</tp:taxon-name-part><tp:taxon-name-part taxon-name-part-type="species" reg="serrata">serrata</tp:taxon-name-part></tp:taxon-name></italic> sp. nov. <bold>A, B</bold> holotype male <bold>C, D</bold> paratype female <bold>A</bold> left male palp, ventral view <bold>B</bold> same, retrolateral view <bold>C</bold> epigyne, ventral view <bold>D</bold> same, dorsal view. Abbreviations: AA = anterior arm of conductor; CD = copulatory duct; CO = copulatory opening; Em = embolus; FD = fertilization duct; PA = posterior arm of conductor; RTA = retrolaterial tibial apophysis; Sp = spermatheca.</p></caption><graphic xmlns:xlink="http://www.w3.org/1999/xlink" xlink:href="zookeys-1185-255_article-107005__-g012.jpg" position="float" orientation="portrait" xlink:type="simple" id="oo_944662.jpg"><uri content-type="original_file" xlink:type="simple">https://binary.pensoft.net/fig/944662</uri></graphic></fig><fig id="F13" position="float" orientation="portrait"><object-id xmlns:xlink="http://www.w3.org/1999/xlink" content-type="doi" xlink:type="simple">10.3897/zookeys.1185.107005.figure13</object-id><object-id xmlns:xlink="http://www.w3.org/1999/xlink" content-type="arpha" xlink:type="simple">C182AE61-1056-536E-8F79-C2D69268FB83</object-id><label>Figure 13.</label><caption><p><italic><tp:taxon-name><tp:taxon-name-part taxon-name-part-type="genus" reg="Tricholathys">Tricholathys</tp:taxon-name-part><tp:taxon-name-part taxon-name-part-type="species" reg="serrata">serrata</tp:taxon-name-part></tp:taxon-name></italic> sp. nov. <bold>A, C–E</bold> holotype male <bold>B, F, G</bold> paratype female <bold>A</bold> male habitus, dorsal view <bold>B</bold> female habitus, dorsal view <bold>C</bold> left male palp, prolateral view <bold>D</bold> same, ventral view <bold>E</bold> same. retrolateral view <bold>F</bold> epigyne, ventral view <bold>G</bold> same, dorsal view.</p></caption><graphic xmlns:xlink="http://www.w3.org/1999/xlink" xlink:href="zookeys-1185-255_article-107005__-g013.jpg" position="float" orientation="portrait" xlink:type="simple" id="oo_944663.jpg"><uri content-type="original_file" xlink:type="simple">https://binary.pensoft.net/fig/944663</uri></graphic></fig></tp:treatment-sec><tp:treatment-sec sec-type="description" id="SECID0EF1BG"><title>Description.</title><p><bold>Male (holotype).</bold> Habitus as in Fig. <xref ref-type="fig" rid="F13">13A</xref>. Total length 4.04. Prosoma 2.05 long, 1.59 wide; opisthosoma 2.13 long, 1.40 wide. Eye sizes and interdistances: <abbrev xmlns:xlink="http://www.w3.org/1999/xlink" xlink:title="anterior median eye" id="ABBRID0ER1BG" xlink:type="simple">AME</abbrev> 0.09, <abbrev xmlns:xlink="http://www.w3.org/1999/xlink" xlink:title="anterior lateral eye" id="ABBRID0EV1BG" xlink:type="simple">ALE</abbrev> 0.10, <abbrev xmlns:xlink="http://www.w3.org/1999/xlink" xlink:title="posterior median eye" id="ABBRID0EZ1BG" xlink:type="simple">PME</abbrev> 0.07, <abbrev xmlns:xlink="http://www.w3.org/1999/xlink" xlink:title="posterior lateral eye" id="ABBRID0E41BG" xlink:type="simple">PLE</abbrev>, 0.07; <abbrev xmlns:xlink="http://www.w3.org/1999/xlink" xlink:title="anterior median eye" id="ABBRID0EB2BG" xlink:type="simple">AME</abbrev>–<abbrev xmlns:xlink="http://www.w3.org/1999/xlink" xlink:title="anterior median eye" id="ABBRID0EF2BG" xlink:type="simple">AME</abbrev> 0.09, <abbrev xmlns:xlink="http://www.w3.org/1999/xlink" xlink:title="anterior median eye" id="ABBRID0EJ2BG" xlink:type="simple">AME</abbrev>–<abbrev xmlns:xlink="http://www.w3.org/1999/xlink" xlink:title="anterior lateral eye" id="ABBRID0EN2BG" xlink:type="simple">ALE</abbrev> 0.04, <abbrev xmlns:xlink="http://www.w3.org/1999/xlink" xlink:title="posterior median eye" id="ABBRID0ER2BG" xlink:type="simple">PME</abbrev>–<abbrev xmlns:xlink="http://www.w3.org/1999/xlink" xlink:title="posterior median eye" id="ABBRID0EV2BG" xlink:type="simple">PME</abbrev> 0.10, <abbrev xmlns:xlink="http://www.w3.org/1999/xlink" xlink:title="posterior median eye" id="ABBRID0EZ2BG" xlink:type="simple">PME</abbrev>–<abbrev xmlns:xlink="http://www.w3.org/1999/xlink" xlink:title="posterior lateral eye" id="ABBRID0E42BG" xlink:type="simple">PLE</abbrev> 0.09, <abbrev xmlns:xlink="http://www.w3.org/1999/xlink" xlink:title="anterior lateral eye" id="ABBRID0EB3BG" xlink:type="simple">ALE</abbrev>–<abbrev xmlns:xlink="http://www.w3.org/1999/xlink" xlink:title="posterior lateral eye" id="ABBRID0EF3BG" xlink:type="simple">PLE</abbrev> 0.05. MOA 0.22 long, anterior width 0.22, posterior width 0.25. Clypeus height 0.10. Chelicerae with 3 promarginal and 2 retromarginal teeth. Leg measurements: I 5.62 (1.60, 2.12, 1.16, 0.74); II 5.06 (1.41, 1.82, 1.12, 0.71); III 4.65 (1.29, 1.53, 1.13, 0.70); IV 5.83 (1.58, 2.01, 1.46, 0.78). Leg formula: 4123.</p><p><bold><italic>Palp</italic></bold> (Figs <xref ref-type="fig" rid="F12">12A, B</xref>, <xref ref-type="fig" rid="F13">13C–E</xref>). Tibia short, as long as wide. Retrolateral tibial apophysis wider than long, with rounded tip. Anterior arm of conductor terminating at about 11:00 o’clock position; tip of posterior arm of conductor bifurcated; ventral branch longer than dorsal; dorsal branch serrated (Figs <xref ref-type="fig" rid="F12">12B</xref>, <xref ref-type="fig" rid="F13">13C, E</xref>). Embolus with large base; filamentous part originating at about 9:30 o’clock position.</p><p><bold>Female (paratype).</bold> Habitus as in Fig. <xref ref-type="fig" rid="F13">13B</xref>. Total length 5.45 (4.86 in other paratype female). Prosoma 2.03 long, 1.59 wide; opisthosoma 3.40 long, 2.24 wide. Eye sizes and interdistances: <abbrev xmlns:xlink="http://www.w3.org/1999/xlink" xlink:title="anterior median eye" id="ABBRID0EI4BG" xlink:type="simple">AME</abbrev> 0.08, <abbrev xmlns:xlink="http://www.w3.org/1999/xlink" xlink:title="anterior lateral eye" id="ABBRID0EM4BG" xlink:type="simple">ALE</abbrev> 0.10, <abbrev xmlns:xlink="http://www.w3.org/1999/xlink" xlink:title="posterior median eye" id="ABBRID0EQ4BG" xlink:type="simple">PME</abbrev> 0.08, <abbrev xmlns:xlink="http://www.w3.org/1999/xlink" xlink:title="posterior lateral eye" id="ABBRID0EU4BG" xlink:type="simple">PLE</abbrev>, 0.09; <abbrev xmlns:xlink="http://www.w3.org/1999/xlink" xlink:title="anterior median eye" id="ABBRID0EY4BG" xlink:type="simple">AME</abbrev>–<abbrev xmlns:xlink="http://www.w3.org/1999/xlink" xlink:title="anterior median eye" id="ABBRID0E34BG" xlink:type="simple">AME</abbrev> 0.10, <abbrev xmlns:xlink="http://www.w3.org/1999/xlink" xlink:title="anterior median eye" id="ABBRID0EA5BG" xlink:type="simple">AME</abbrev>–<abbrev xmlns:xlink="http://www.w3.org/1999/xlink" xlink:title="anterior lateral eye" id="ABBRID0EE5BG" xlink:type="simple">ALE</abbrev> 0.04, <abbrev xmlns:xlink="http://www.w3.org/1999/xlink" xlink:title="posterior median eye" id="ABBRID0EI5BG" xlink:type="simple">PME</abbrev>–<abbrev xmlns:xlink="http://www.w3.org/1999/xlink" xlink:title="posterior median eye" id="ABBRID0EM5BG" xlink:type="simple">PME</abbrev> 0.13, <abbrev xmlns:xlink="http://www.w3.org/1999/xlink" xlink:title="posterior median eye" id="ABBRID0EQ5BG" xlink:type="simple">PME</abbrev>–<abbrev xmlns:xlink="http://www.w3.org/1999/xlink" xlink:title="posterior lateral eye" id="ABBRID0EU5BG" xlink:type="simple">PLE</abbrev> 0.10, <abbrev xmlns:xlink="http://www.w3.org/1999/xlink" xlink:title="anterior lateral eye" id="ABBRID0EY5BG" xlink:type="simple">ALE</abbrev>–<abbrev xmlns:xlink="http://www.w3.org/1999/xlink" xlink:title="posterior lateral eye" id="ABBRID0E35BG" xlink:type="simple">PLE</abbrev> 0.06. MOA 0.26 long, anterior width 0.24, posterior width 0.27. Clypeus height 0.11. Leg measurements: I 5.34 (1.57, 1.90, 1.13, 0.74); II 4.95 (1.41, 1.71, 1.07, 0.76); III 4.72 (1.33, 1.58, 1.03, 0.78); IV 5.69 (1.61, 1.86, 1.40, 0.82). Leg formula: 4123.</p><p><bold><italic>Epigyne</italic></bold> (Figs <xref ref-type="fig" rid="F12">12C, D</xref>, <xref ref-type="fig" rid="F13">13F, G</xref>). Copulatory openings about as large as the spermathecae, separated by a space wider than their diameter. Strongly sclerotized part of copulatory ducts twice as long as length of weakly sclerotized part and with a tapered accessorial caecus. Spermathecae globular, small, diameter slightly more than width of copulatory ducts.</p></tp:treatment-sec><tp:treatment-sec sec-type="distribution" id="SECID0EP6BG"><title>Distribution.</title><p>Known only from the type locality, Tibet, China (Fig. <xref ref-type="fig" rid="F16">16</xref>).</p></tp:treatment-sec><tp:treatment-sec><!--Section generated to contain objects referenced in tp:taxon-treatment.--><fig id="F16" position="float" orientation="portrait"><object-id xmlns:xlink="http://www.w3.org/1999/xlink" content-type="doi" xlink:type="simple">10.3897/zookeys.1185.107005.figure16</object-id><object-id xmlns:xlink="http://www.w3.org/1999/xlink" content-type="arpha" xlink:type="simple">7904B779-6A43-5C4C-B49B-608BCC515811</object-id><label>Figure 16.</label><caption><p>Distribution of <italic><tp:taxon-name><tp:taxon-name-part taxon-name-part-type="genus" reg="Tricholathys">Tricholathys</tp:taxon-name-part></tp:taxon-name></italic> in China.</p></caption><graphic xmlns:xlink="http://www.w3.org/1999/xlink" xlink:href="zookeys-1185-255_article-107005__-g016.jpg" position="float" orientation="portrait" xlink:type="simple" id="oo_944666.jpg"><uri content-type="original_file" xlink:type="simple">https://binary.pensoft.net/fig/944666</uri></graphic></fig></tp:treatment-sec></tp:taxon-treatment>
