# Supplementary material for: ﻿The first record of Tricholathys Chamberlin & Ivie, 1935 (Araneae, Dictynidae) from China, with a new combination and descriptions of seven new species
Source: Zookeys. 2023 Nov 29;1185:255–67. doi: 10.3897/zookeys.1185.107005 (PMC10701746; doi:10.3897/zookeys.1185.107005)
Supplement: XML Treatment for Tricholathys xizangensis [file zookeys.1185.107005-treatment9.xml]

<!DOCTYPE tp:taxon-treatment
  PUBLIC "-//TaxonX//DTD Taxonomic Treatment Publishing DTD v0 20100105//EN" "tax-treatment-NSO.dtd">
<tp:taxon-treatment xmlns:tp="http://www.plazi.org/taxpub"><tp:treatment-meta><kwd-group><label>Taxon classification</label><kwd>
                <named-content content-type="kingdom">Animalia</named-content>
              </kwd><kwd>
                <named-content content-type="order">Araneae</named-content>
              </kwd><kwd>
                <named-content content-type="family">Dictynidae</named-content>
              </kwd></kwd-group><mixed-citation publication-type="journal"><person-group><name><surname>Wang</surname><given-names>Lu-Yu</given-names></name><name><surname>Peng</surname><given-names>Xian-Jin</given-names></name><name><surname>Zhang</surname><given-names>Zhi-Sheng</given-names></name></person-group><article-title>﻿The first record of <italic><tp:taxon-name><tp:taxon-name-part taxon-name-part-type="genus" reg="Tricholathys">Tricholathys</tp:taxon-name-part></tp:taxon-name></italic> Chamberlin &amp; Ivie, 1935 (<tp:taxon-name><tp:taxon-name-part taxon-name-part-type="order">Araneae</tp:taxon-name-part></tp:taxon-name>, <tp:taxon-name><tp:taxon-name-part taxon-name-part-type="family">Dictynidae</tp:taxon-name-part></tp:taxon-name>) from China, with a new combination and descriptions of seven new species</article-title><source>Zookeys</source><day>29</day><month>11</month><year>2023</year><volume>1185</volume><fpage>255</fpage><lpage>267</lpage><pub-id pub-id-type="doi">10.3897/zookeys.1185.107005</pub-id></mixed-citation></tp:treatment-meta><tp:nomenclature><label>﻿</label><tp:taxon-name>
              <object-id xmlns:xlink="http://www.w3.org/1999/xlink" content-type="arpha" xlink:type="simple">3809D617-BDC0-5189-A416-21845D25E680</object-id>
              <tp:taxon-name-part taxon-name-part-type="genus" reg="Tricholathys">Tricholathys</tp:taxon-name-part>
              <tp:taxon-name-part taxon-name-part-type="species" reg="xizangensis">xizangensis</tp:taxon-name-part>
              <object-id xmlns:xlink="http://www.w3.org/1999/xlink" content-type="zoobank" xlink:type="simple">https://zoobank.org/40CC8820-38F6-4CEF-AF07-FD9A6B4E6C9F</object-id>
            </tp:taxon-name><tp:taxon-authority>sp. nov. (西藏毛隐蛛)</tp:taxon-authority><xref ref-type="fig" rid="F14">Figs 14</xref><xref ref-type="fig" rid="F15">, 15</xref><xref ref-type="fig" rid="F16">, 16</xref></tp:nomenclature><tp:treatment-sec sec-type="type material" id="SECID0EPBAI"><title>Type materials.</title><p><bold><italic>Holotype</italic> male</bold>: China, Tibet, Coqen County, Meiduo Village, <named-content xmlns:xlink="http://www.w3.org/1999/xlink" content-type="dwc:verbatimCoordinates" xlink:type="simple"><named-content content-type="geo-json" specific-use="{&#34;type&#34;:&#34;Point&#34;,&#34;coordinates&#34;:[85.131839,30.655397]}" id="NCID0E4BAI" xlink:type="simple">30°39′19.43′′N, 85°7′54.62′′E</named-content></named-content>, elev. 4751 m, 29 July 2020, L.Y. Wang et al, leg. (<abbrev xmlns:xlink="http://www.w3.org/1999/xlink" xlink:title="Collection of Spiders, School of Life Sciences, Southwest University" id="ABBRID0ECCAI" xlink:type="simple">SWUC</abbrev>-T-DI-13-01). <bold><italic>Paratypes</italic></bold> (1 male and 5 females): 4 females (<abbrev xmlns:xlink="http://www.w3.org/1999/xlink" xlink:title="Collection of Spiders, School of Life Sciences, Southwest University" id="ABBRID0EJCAI" xlink:type="simple">SWUC</abbrev>-T-DI-13-02~05), with same data as holotype; 1 male and 1 female, Ge’gyai County, <named-content xmlns:xlink="http://www.w3.org/1999/xlink" content-type="dwc:verbatimCoordinates" xlink:type="simple"><named-content content-type="geo-json" specific-use="{&#34;type&#34;:&#34;Point&#34;,&#34;coordinates&#34;:[82.479897,32.521531]}" id="NCID0EQCAI" xlink:type="simple">32°31′17.51′′N, 82°28′47.63′′E</named-content></named-content>, elev. 4321 m, 29 July 2020, L.Y. Wang et al. leg. (<abbrev xmlns:xlink="http://www.w3.org/1999/xlink" xlink:title="Collection of Spiders, School of Life Sciences, Southwest University" id="ABBRID0EVCAI" xlink:type="simple">SWUC</abbrev>-T-DI-13-06~07).</p></tp:treatment-sec><tp:treatment-sec sec-type="etymology" id="SECID0EZCAI"><title>Etymology.</title><p>The specific name is derived from the type locality the location of the type locality in Tibet; Xizang is a Chinese name for Tibet.</p></tp:treatment-sec><tp:treatment-sec sec-type="diagnosis" id="SECID0E5CAI"><title>Diagnosis.</title><p>This species can be distinguished from all other congeners in having the posterior arm of conductor short and with a hook-shaped end, the anterior arm of the conductor terminating at about the 9 o’clock position, the embolus originated at about 7:30 o’clock (Figs <xref ref-type="fig" rid="F14">14A, B</xref>, <xref ref-type="fig" rid="F15">15C–E</xref>), the copulatory ducts long, with 3 turns, and with an indistinct membranous part (Figs <xref ref-type="fig" rid="F14">14C, D</xref>, <xref ref-type="fig" rid="F15">15F, G</xref>).</p><fig id="F14" position="float" orientation="portrait"><object-id xmlns:xlink="http://www.w3.org/1999/xlink" content-type="doi" xlink:type="simple">10.3897/zookeys.1185.107005.figure14</object-id><object-id xmlns:xlink="http://www.w3.org/1999/xlink" content-type="arpha" xlink:type="simple">9A6F156A-81EA-593F-8816-34E2EFB84814</object-id><label>Figure 14.</label><caption><p><italic><tp:taxon-name><tp:taxon-name-part taxon-name-part-type="genus" reg="Tricholathys">Tricholathys</tp:taxon-name-part><tp:taxon-name-part taxon-name-part-type="species" reg="xizangensis">xizangensis</tp:taxon-name-part></tp:taxon-name></italic> sp. nov. <bold>A, B</bold> holotype male <bold>C, D</bold> paratype female <bold>A</bold> left male palp, ventral view <bold>B</bold> same, retrolateral view <bold>C</bold> Epigyne, ventral view <bold>D</bold> same, dorsal view. Abbreviations: AA = anterior arm of conductor; CD = copulatory duct; CO = copulatory opening; DP = digitiform process; Em = embolus; FD = fertilization duct; PA posterior arm of conductor; RTA = retrolaterial tibial apophysis; Sp spermatheca.</p></caption><graphic xmlns:xlink="http://www.w3.org/1999/xlink" xlink:href="zookeys-1185-255_article-107005__-g014.jpg" position="float" orientation="portrait" xlink:type="simple" id="oo_944664.jpg"><uri content-type="original_file" xlink:type="simple">https://binary.pensoft.net/fig/944664</uri></graphic></fig><fig id="F15" position="float" orientation="portrait"><object-id xmlns:xlink="http://www.w3.org/1999/xlink" content-type="doi" xlink:type="simple">10.3897/zookeys.1185.107005.figure15</object-id><object-id xmlns:xlink="http://www.w3.org/1999/xlink" content-type="arpha" xlink:type="simple">CEC1C5C5-C950-5DF2-A7BF-6B7B815E9FA3</object-id><label>Figure 15.</label><caption><p><italic><tp:taxon-name><tp:taxon-name-part taxon-name-part-type="genus" reg="Tricholathys">Tricholathys</tp:taxon-name-part><tp:taxon-name-part taxon-name-part-type="species" reg="xizangensis">xizangensis</tp:taxon-name-part></tp:taxon-name></italic> sp. nov. <bold>A, C–E</bold> holotype male <bold>B, F, G</bold> paratype female <bold>A</bold> male habitus, dorsal view <bold>B</bold> Female habitus, dorsal view <bold>C</bold> left male palp, prolateral view <bold>D</bold> same, ventral view <bold>E</bold> same, retrolateral view <bold>F</bold> epigyne, ventral view <bold>G</bold> same, dorsal view.</p></caption><graphic xmlns:xlink="http://www.w3.org/1999/xlink" xlink:href="zookeys-1185-255_article-107005__-g015.jpg" position="float" orientation="portrait" xlink:type="simple" id="oo_944665.jpg"><uri content-type="original_file" xlink:type="simple">https://binary.pensoft.net/fig/944665</uri></graphic></fig></tp:treatment-sec><tp:treatment-sec sec-type="description" id="SECID0ECGAI"><title>Description.</title><p><bold>Male (holotype).</bold> Habitus as (Fig. <xref ref-type="fig" rid="F15">15A</xref>) total length 4.95. Total length of males 4.95–5.50. Prosoma 2.52 long, 1.90 wide; opisthosoma 2.70 long, 1.74 wide. Eye sizes and interdistances: <abbrev xmlns:xlink="http://www.w3.org/1999/xlink" xlink:title="anterior median eye" id="ABBRID0EOGAI" xlink:type="simple">AME</abbrev> 0.08, <abbrev xmlns:xlink="http://www.w3.org/1999/xlink" xlink:title="anterior lateral eye" id="ABBRID0ESGAI" xlink:type="simple">ALE</abbrev> 0.11, <abbrev xmlns:xlink="http://www.w3.org/1999/xlink" xlink:title="posterior median eye" id="ABBRID0EWGAI" xlink:type="simple">PME</abbrev> 0.08, <abbrev xmlns:xlink="http://www.w3.org/1999/xlink" xlink:title="posterior lateral eye" id="ABBRID0E1GAI" xlink:type="simple">PLE</abbrev> 0.11; <abbrev xmlns:xlink="http://www.w3.org/1999/xlink" xlink:title="anterior median eye" id="ABBRID0E5GAI" xlink:type="simple">AME</abbrev>-<abbrev xmlns:xlink="http://www.w3.org/1999/xlink" xlink:title="anterior median eye" id="ABBRID0ECHAI" xlink:type="simple">AME</abbrev> 0.08, <abbrev xmlns:xlink="http://www.w3.org/1999/xlink" xlink:title="anterior median eye" id="ABBRID0EGHAI" xlink:type="simple">AME</abbrev>–<abbrev xmlns:xlink="http://www.w3.org/1999/xlink" xlink:title="anterior lateral eye" id="ABBRID0EKHAI" xlink:type="simple">ALE</abbrev> 0.06, <abbrev xmlns:xlink="http://www.w3.org/1999/xlink" xlink:title="posterior median eye" id="ABBRID0EOHAI" xlink:type="simple">PME</abbrev>–<abbrev xmlns:xlink="http://www.w3.org/1999/xlink" xlink:title="posterior median eye" id="ABBRID0ESHAI" xlink:type="simple">PME</abbrev> 0.15, <abbrev xmlns:xlink="http://www.w3.org/1999/xlink" xlink:title="posterior median eye" id="ABBRID0EWHAI" xlink:type="simple">PME</abbrev>–<abbrev xmlns:xlink="http://www.w3.org/1999/xlink" xlink:title="posterior lateral eye" id="ABBRID0E1HAI" xlink:type="simple">PLE</abbrev> 0.12, <abbrev xmlns:xlink="http://www.w3.org/1999/xlink" xlink:title="anterior lateral eye" id="ABBRID0E5HAI" xlink:type="simple">ALE</abbrev>–<abbrev xmlns:xlink="http://www.w3.org/1999/xlink" xlink:title="posterior lateral eye" id="ABBRID0ECIAI" xlink:type="simple">PLE</abbrev> 0.04. MOA 0.25 long, anterior width 0.25, posterior width 0.31. Clypeus height 0.13. Chelicerae with 4 promarginal and 2 retromarginal teeth. Leg measurements: I 5.59 (1.63, 2.05, 1.11, 0.80); II 4.93 (1.43, 1.68, 1.07, 0.75); III 4.44 (1.34, 1.41, 0.95, 0.74); IV 5.86 (1.66, 1.96, 1.37, 0.87).</p><p><bold><italic>Palp</italic></bold> (Figs <xref ref-type="fig" rid="F14">14A, B</xref>, <xref ref-type="fig" rid="F15">15C–E</xref>). Tibia with retrolateral apophysis with broad, rounded tip. Tip of Cymbium with 3 spines. Anterior arm terminating at about 9:00 o’clock; posterior arm terminating in digitiform, uncinate tip. Embolus originating at about 7:30 o’clock position.</p><p><bold>Female (paratype).</bold> Habitus as in Fig. <xref ref-type="fig" rid="F15">15B</xref>. Total length 4.35 (4.35–5.91 in other paratype females). Prosoma 2.26 long, 1.67 wide; opisthosoma 2.48 long, 1.53 wide. Eye sizes and interdistances: <abbrev xmlns:xlink="http://www.w3.org/1999/xlink" xlink:title="anterior median eye" id="ABBRID0E4IAI" xlink:type="simple">AME</abbrev> 0.09, <abbrev xmlns:xlink="http://www.w3.org/1999/xlink" xlink:title="anterior lateral eye" id="ABBRID0EBJAI" xlink:type="simple">ALE</abbrev> 0.11, <abbrev xmlns:xlink="http://www.w3.org/1999/xlink" xlink:title="posterior median eye" id="ABBRID0EFJAI" xlink:type="simple">PME</abbrev> 0.08, <abbrev xmlns:xlink="http://www.w3.org/1999/xlink" xlink:title="posterior lateral eye" id="ABBRID0EJJAI" xlink:type="simple">PLE</abbrev>, 0.09; <abbrev xmlns:xlink="http://www.w3.org/1999/xlink" xlink:title="anterior median eye" id="ABBRID0ENJAI" xlink:type="simple">AME</abbrev>–<abbrev xmlns:xlink="http://www.w3.org/1999/xlink" xlink:title="anterior median eye" id="ABBRID0ERJAI" xlink:type="simple">AME</abbrev> 0.09, <abbrev xmlns:xlink="http://www.w3.org/1999/xlink" xlink:title="anterior median eye" id="ABBRID0EVJAI" xlink:type="simple">AME</abbrev>–<abbrev xmlns:xlink="http://www.w3.org/1999/xlink" xlink:title="anterior lateral eye" id="ABBRID0EZJAI" xlink:type="simple">ALE</abbrev> 0.04, <abbrev xmlns:xlink="http://www.w3.org/1999/xlink" xlink:title="posterior median eye" id="ABBRID0E4JAI" xlink:type="simple">PME</abbrev>–<abbrev xmlns:xlink="http://www.w3.org/1999/xlink" xlink:title="posterior median eye" id="ABBRID0EBKAI" xlink:type="simple">PME</abbrev> 0.14, <abbrev xmlns:xlink="http://www.w3.org/1999/xlink" xlink:title="posterior median eye" id="ABBRID0EFKAI" xlink:type="simple">PME</abbrev>–<abbrev xmlns:xlink="http://www.w3.org/1999/xlink" xlink:title="posterior lateral eye" id="ABBRID0EJKAI" xlink:type="simple">PLE</abbrev> 0.12, <abbrev xmlns:xlink="http://www.w3.org/1999/xlink" xlink:title="anterior lateral eye" id="ABBRID0ENKAI" xlink:type="simple">ALE</abbrev>–<abbrev xmlns:xlink="http://www.w3.org/1999/xlink" xlink:title="posterior lateral eye" id="ABBRID0ERKAI" xlink:type="simple">PLE</abbrev> 0.06. MOA 0.27 long, anterior width 0.27, posterior width 0.31. Clypeus height 0.17. Leg measurements: I 4.88 (1.43, 1.65, 1.08, 0.72); II 4.58 (1.37, 1.52, 1.00, 0.69); III 4.08 (1.16, 1.27, 1.00, 0.65); IV 5.49 (1.49, 1.92, 1.26, 0.82).</p><p><bold><italic>Epigyne</italic></bold> (Figs <xref ref-type="fig" rid="F14">14C, D</xref>, <xref ref-type="fig" rid="F15">15F, G</xref>). Copulatory openings almost semicircular. Spermathecae small. Weakly sclerotized part indistinct; strongly sclerotized part spiral, with 3 turns.</p><p><bold>Distribution.</bold> China (Tibet) (Fig. <xref ref-type="fig" rid="F16">16</xref>).</p><fig id="F16" position="float" orientation="portrait"><object-id xmlns:xlink="http://www.w3.org/1999/xlink" content-type="doi" xlink:type="simple">10.3897/zookeys.1185.107005.figure16</object-id><object-id xmlns:xlink="http://www.w3.org/1999/xlink" content-type="arpha" xlink:type="simple">7904B779-6A43-5C4C-B49B-608BCC515811</object-id><label>Figure 16.</label><caption><p>Distribution of <italic><tp:taxon-name><tp:taxon-name-part taxon-name-part-type="genus" reg="Tricholathys">Tricholathys</tp:taxon-name-part></tp:taxon-name></italic> in China.</p></caption><graphic xmlns:xlink="http://www.w3.org/1999/xlink" xlink:href="zookeys-1185-255_article-107005__-g016.jpg" position="float" orientation="portrait" xlink:type="simple" id="oo_944666.jpg"><uri content-type="original_file" xlink:type="simple">https://binary.pensoft.net/fig/944666</uri></graphic></fig></tp:treatment-sec></tp:taxon-treatment>
